# Supplementary material for: Multigene Molecular Phylogeny and Biogeographic Diversification of the Earth Tongue Fungi in the Genera Cudonia and Spathularia (Rhytismatales, Ascomycota)
Source: PLoS One. 2014 Aug 1;9(8):e103457. doi: 10.1371/journal.pone.0103457 (PMC4118880; doi:10.1371/journal.pone.0103457)
Supplement: Data S1 — The 127 specimens ITS alignment with the exact nucleotides to be excluded. (NEX) [file pone.0103457.s010.nex]

#NEXUS 

Begin data;
	Dimensions ntax=127 nchar=587;
	Format datatype=dna symbols="ABCDEFGHIKLMNPQRSTUVWXYZ" gap=-;
	Matrix
S_sp6_Tang253_YN_CHN           TAGAGGAAGT-AAAAGTCGTAACAAGGTTTCCGT-AGGTGAACCTGCGGAAGGATCATTA-CAGAATG--TAGGCCT-AAC----CGCCC-AATTCTCACCCCAT-GCATACTTGT-ACTAT---GTTGCCTTGGCAGGCTGT---------------TGCCAGCC-TGCCAGTGGACCA-CAAACCCTAGA--ATCTCTGCTGTCTGAG-----CACTATAT--AAT-AGTTAAAACTTTCAACAACGGATCTCTTGGTTCTGGCATCGATGAAGAACGCAGCGAAATGCGATAAGTAATGTGAATTGCAGAATTCAGTGAATCATCGAATCTTTGAACGCACATTGCGCCCTCTGGTATTCCAGGGGGCATGCCTGTTCGAGCGTCATT--ACAACCCTCACGCCCC-----GCGTGGTCTTGGGCTCGCCCTGCAG--------GGCCTGCCTCAAAGTCAGTGGCAGCGCTGTCTGA--CCCCTAAGCGTAGTA-----ATACATCTCGCTT-CTGGGC-GCTGGATGGAGGCCTGCCA-TGAACCCCCCC-----ANNNNNNNNNNNNNNNNNNNNNNNNNN
S_sp6_Ge1487_SC_CHN            NNNNNNNNNN-NNNNNNNNNNNNNNNNNNNNNNN-NNGTGAACCTGCGGAAGGATCATTA-CAGAATG--TAGGCCT-AAC----CGCCC-AATTCTCACCCCAT-GCATACTTGT-ACTAT---GTTGCCTTGGCAGGCTGT---------------TGCCAGCC-TGCCAGTGGACCA-CAAACCCTAGA--ATCTCTGCTGTCTGAG-----CACTATAT--AAT-AGTTAAAACTTTCAACAACGGATCTCTTGGTTCTGGCATCGATGAAGAACGCAGCGAAATGCGATAAGTAATGTGAATTGCAGAATTCAGTGAATCATCGAATCTTTGAACGCACATTGCGCCCTCTGGTATTCCAGGGGGCATGCCTGTTCGAGCGTCATT--ACAACCCTCACGCCCC-----GCGTGGTCTTGGGCTCGCCCTGCAG--------GGCCTGCCTCAAAGTCAGTGGCAGCGCTGTCTGA--CCCCTAAGCGTAGTA-----ATACATCTCGCTT-CTGGGC-GCTGGATGGAGGCCTGCCA-TGAACCCCCCC-----ACTTTT-ACAGGTTGACCTCGAATCAG
S_sp6_Tang272_YN_CHN           TAGAGGAAGT-AAAAGTCGTAACAAGGTTTCCGT-AGGTGAACCTGCGGAAGGATCATTA-CAGAATG--TAGGCCT-AAC----CGCCC-AATTCTCACCCCAT-GCATACTTGT-ACTAT---GTTGCCTTGGCAGGCTGT---------------TGCCAGCC-TGCCAGTGGACCA-CAAACCCTAGA--ATCTCTGCTGTCTGAG-----CACTATAT--AAT-AGTTAAAACTTTCAACAACGGATCTCTTGGTTCTGGCATCGATGAAGAACGCAGCGAAATGCGATAAGTAATGTGAATTGCAGAATTCAGTGAATCATCGAATCTTTGAACGCACATTGCGCCCTCTGGTATTCCAGGGGGCATGCCTGTTCGAGCGTCATT--ACAACCCTCACGCCCC-----GCGTGGTCTTGGGCTCGCCCTGCAG--------GGCCTGCCTCAAAGTCAGTGGCAGCGCTGTCTGA--CCCCTAAGCGTAGTA-----ATACATCTCGCTT-CTGGGC-GCTGGATGGAGGCCTGCCA-TGAACCNNNNN-----NNNNNNNNNNNNNNNNNNNNNNNNNNN
S_sp6_Zhao876_YN_CHN           TAGAGGAAGTAAAAAGTCGTAACAAGGTTTCCGT-AGGTGAACCTGCGGAAGGATCATTA-CAGAATG--TAGGCCT-AAC----CGCCC-AATTCTCACCCCAT-GCATACTTGT-ACTAT---GTTGCCTTGGCAGGCTGT---------------TGCCAGCC-TGCCAGTGGACCA-CAAACCCTAGA--ATCTCTGCTGTCTGAG-----CACTATAT--AAT-AGTTAAAACTTTCAACAACGGATCTCTTGGTTCTGGCATCGATGAAGAACGCAGCGAAATGCGATAAGTAATGTGAATTGCAGAATTCAGTGAATCATCGAATCTTTGAACGCACATTGCGCCCTCTGGTATTCCAGGGGGCATGCCTGTTCGAGCGTCATT--ACAACCCTCACGCCCC-----GCGTGGTCTTGGGCTCGCCCTGCAG--------GGCCTGCCTCAAAGTCAGTGGCAGCGCTGTCTGA--CCCCTAAGCGTAGTA-----ATACATCTCGCTT-CTGGGC-GCTGGATGGAGGCCTGCCA-TGAACCCCCCC-----ACTTTT-ACAGG-TGACCTCGAATCAG
S_sp6_Ge107_SC_CHN             TAGAGGAAGT-AAAAGTCGTAACAAGGTTTCCGT-AGGTGAACCTGCGGAAGGATCATTA-CAGAATG--TAGGCCT-AAC----CGCCC-AATTCTCACCCCAT-GCATACCTGT-ACTAT---GTTGCCTTGGCAGGCTGT---------------TGCCAGCC-TGCCAGTGGACCA-CAAACCCTAGA--ATCTCTGCTGTCTGAG-----CACTATAT--AAT-AGTTAAAACTTTCAACAACGGATCTCTTGGTTCTGGCATCGATGAAGAACGCAGCGAAATGCGATAAGTAATGTGAATTGCAGAATTCAGTGAATCATCGAATCTTTGAACGCACATTGCGCCCTCTGGTATTCCAGGGGGCATGCCTGTTCGAGCGTCATT--ACAACCCTCACGCCCC-----GCGTGGTCTTGGGCTCGCCCTGCAG--------GGCCTGCCTCAAAGTCAGTGGCAGCGCTGTCTGA--CCCCTAAGCGTAGTA-----ATACATCTCGCTT-CTGGGC-GCTGGATGGAGGCCTGCCA-TGAANNNNNNN-----NNNNNNNNNNNNNNNNNNNNNNNNNNN
S_sp6_Yang5471_XZ_CHN          NNGAGGAAGT-AAAAGTCGTAACAAGGTTTCCGT-AGGTGAACCTGCGGAAGGATCATTA-CAGAATG--TAGGCCT-AAC----CGCCC-AATTCTCACCCCAT-GCATACCTGT-ACTAT---GTTGCCTTGGCAGGCTGT---------------TGCCAGCC-TGCCAGTGGACCA-CAAACCCTAGA--ATCTCTGCTGTCTGAG-----CACTATAT--AAT-AGTTAAAACTTTCAACAACGGATCTCTTGGTTCTGGCATCGATGAAGAACGCAGCGAAATGCGATAAGTAATGTGAATTGCAGAATTCAGTGAATCATCGAATCTTTGAACGCACATTGCGCCCTCTGGTATTCCAGGGGGCATGCCTGTTCGAGCGTCATT--ACAACCCTCACGCCCC-----GCGTGGTCTTGGGCTCGCCCTGCAG--------GGCCTGCCTCAAAGTCAGTGGCAGCGCTGTCTGA--CCCCTAAGCGTAGTA-----ATACATCTCGCTT-CTGGGC-GCTGGATGGAGGCCTGCCA-TGAACCCCCC------ACTTTT-ACAGGTTGACCTCGAATCAG
S_sp6_AF433155_as_flavida_SC_C NNNNNNNNNN-NNNNNNNNNNNNNNNNNTTCCGT-AGGTGAACCTGCGGAAGGATCATTA-CAGAATG--TAGGCCT-AAC----CGCCC-AATTCTCACCCCAT-GCATACCTGT-ACTAT---GTTGCCTTGGCAGGCTGT---------------TGCCAGCC-TGCCAGTGGACCA-CAAACCCTAGA--ATCTCTGCTGTCTGAG-----CACTATAT--AAT-AGTTAAAACTTTCAACAACGGATCTCTTGGTTCTGGCATCGATGAAGAACGCAGCGAAATGCGATAAGTAATGTGAATTGCAGAATTCAGTGAATCATCGAATCTTTGAACGCACATTGCGCCCTCTGGTATTCCAGGGGGCATGCCTGTTCGAGCGTCATT--ACAACCCTCACGCCCC-----GCGTGGTCTTGGGCTCGCCCTGCAG--------GGCCTGCCTCAAAGTCAGTGGCAGCGCTGTCTGA--CCCCTAAGCGTAGTA-----ATACATCTCGCTT-CTGGGC-GCTGGATGGAGGCCTGCCA-TGAACCCCCC------ACTTTT-ACAGGTTGACCTCGAATCAG
S_sp_AY969756_as_Uncultured_as NNNNNNNNNN-NNNNNNNNNNNNNNNNNNNNNNN-NNNNNNNNNNNNNNNNNNNNNNNNN-NNNNNNN--NNNNNNN-NNN-----GCCC-TATTCTCACCCTTT-GTCTATGTAT-ACTTT--TGTTGCCTTGGCAGGCTTC---------------CAACAGCC-TGCCAGTGGAAAC-CAAACCCTAGAATGT-TCTGCTGTCTGAG-----TACTATAAAAAAT-AGTTAAAACTTTCAACAACGGATCTCTTGGTTCTGGCATCGATGAAGAACGCAGCGAAATGCGATAAGTAATGTGAATTGCAGAATTCAGTGAATCATCGAATCTTTGAACGCACATTGCGCCCTCTGGTATTCCAGGGGGCATGCCTGTTCGAGCGTCATTACACAACCCTCACGCTCA-----GCGTGGTCTTGGGCTCGCCCTGTAG--------GGCCTGCCTCAAAGTCAGTGGCGGCGCTATCTGA--CCCCTAAGCGTAGTAAT---ATACACCTCGCTT-TTGGGC-GCTGGATGGAGGCCTGCCAATGAACCCCCCCCCCCCACTTCTTACAGGTTGACCTCGGATCAG
S_sp_AY969805_as_Uncultured_as NNNNNNNNNN-NNNNNNNNNNNNNNNNNNNNNNN-NNNNNNNNNNNNNNNNNNNNNNNNN-NNNNNNN--NNNNNNN-NNN-----GCCC-TATTCTCACCCTTT-GTCTATGTAT-ACTTT--TGTTGCCTTGGCAGGCTTC---------------CAACAGCC-TGCCAGTGGAAAC-CAAACCCTAGAATGT-TCTGCTGTCTGAG-----TACTATAAAAAAT-AGTTAAAACTTTCAACAACGGATCTCTTGGTTCTGGCATCGATGAAGAACGCAGCGAAATGCGATAAGTAATGTGAATTGCAGAATTCAGTGAATCATCGAATCTTTGAACGCACATTGCGCCCTCTGGTATTCCAGGGGGCATGCCTGTTCGAGCGTCATTACACAACCCTCACGCTCA-----GCGTGGTCTTGGGCTCGCCCTGTAG--------GGCCTGCCTCAAAGTCAGTGGCGGCGCTATCTGA--CCCCTAAGCGTAGTAAT---ATACACCTCGCTT-TTGGGC-GCTGGATGGAGGCCTGCCAATGAACCCCCCCCC---ACTTCTTACAGGTTGACCTCGGATCAG
S_sp_AY969767_as_Uncultured_as NNNNNNNNNN-NNNNNNNNNNNNNNNNNNNNNNN-NNNNNNNNNNNNNNNNNNNNNNNNN-NNNNNNN--NNNNNNN-NNN-----GCCC-TATTCTCACCCTTT-GTCTATGTAT-ACTTT--TGTTGCCTTGGCAGGCTTC---------------CAACAGCC-TGCCAGTGGAAAC-CAAACCCTAGAATGT-TCTGCTGTCTGAG-----TACTATAAAAAAT-AGTTAAAACTTTCAACAACGGATCTCTTGGTTCTGGCATCGATGAAGAACGCAGCGAAATGCGATAAGTAATGTGAATTGCAGAATTCAGTGAATCATCGAATCTTTGAACGCACATTGCGCCCTCTGGTATTCCAGGGGGCATGCCTGTTCGAGCGTCATTACACAACCCTCACGCTCA-----GCGTGGTCTTGGGCTCGCCCTGTAG--------GGCCTGCCTCAAAGTCAGTGGCGGCGCTATCTGA--CCCCTAAGCGTAGTAAT---ATACACCTCGCTT-TTGGGC-GCTGGATGGAGGCCTGCCAATGAACCCCCCCCCCCCNNNNNNNNNNNNNNNNNNNNNNNNNNN
S_rufa_Carbone309_EU           TAGAGGAAGT-AAAAGTCGTAACAAGGTTTCCGT-AGGTGAACCTGCGGAAGGATCATTA-CAGAATT--TAGGCTT-TAC----CGCCC-AATTCTCACCCCTT-GCATACCTGT-ACTAT---GTTGCCTTGGCAGGCTGT---------------GACCAGCC-TGCCAGTGGACCA-CAAACCCTAGA--ATCTCTGCTGTCTGAG-----TACTATAT--AAT-AGTTAAAACTTTCAACAACGGATCTCTTGGTTCTGGCATCGATGAAGAACGCAGCGAAATGCGATAAGTAATGTGAATTGCAGAATTCAGTGAATCATCGAATCTTTGAACGCACATTGCGCCCTCTGGTATTCCAGGGGGCATGCCTGTTCGAGCGTCATT--ACAACCCTCACGCCCA-----GCGTGGTCTTGGGCTCGCCCTGTAG--------GGCCTGCCTCAAAGTCAGTGGCAGCGCTGTCTGA--CCCCTAAGCGTAGTA-----ATACATCTCGCTT-TTGGGC-GCTGGATGGAGGCTTGCCA-TGAACCCCCC------ATTTTT-ACAGG-TGACCTCGAATCAG
S_rufa_DHP09_659_US            TAGAGGAAGT-AAAAGTCGTAACAAGGTTTCCGT-AGGTGAACCTGCGGAAGGATCATTA-CAGAATT--TAGGCTT-TAC----CGCCC-AATTCTCACCCCTT-GCATACCTGT-ACTAT---GTTGCCTTGGCAGGCTGT---------------GACCAGCC-TGCCAGTGGACCA-CAAACCCTAGA--ATCTCTGCTGTCTGAG-----TACTATAT--AAT-AGTTAAAACTTTCAACAACGGATCTCTTGGTTCTGGCATCGATGAAGAACGCAGCGAAATGCGATAAGTAATGTGAATTGCAGAATTCAGTGAATCATCGAATCTTTGAACGCACATTGCGCCCTCTGGTATTCCAGGGGGCATGCCTGTTCGAGCGTCATT--ACAACCCTCACGCCCA-----GCGTGGTCTTGGGCTCGCCCTGTAG--------GGCCTGCCTCAAAGTCAGTGGCAGCGCTGTCTGA--CCCCTAAGCGTAGTA-----ATACATCTCGCTT-TTGGGC-GCTGGATGGAGGCTTGCCA-TGAACCCCCC------ATTTTT-ACAGGTTGACCTCGAATCAG
S_rufa_Li1199_JL_CHN           TAGAGGAAGT-AAAAGTCGTAACAAGGTTTCCGT-AGGTGAACCTGCGGAAGGATCATTA-CAGAATT--TAGGCTT-TAC----CGCCC-AATTCTCACCCCTT-GCATACCTGT-ACTAT---GTTGCCTTGGCAGGCTGT---------------GACCAGCC-TGCCAGTGGACCA-CAAACCCTAGA--ATCTCTGCTGTCTGAG-----CACTATAT--AAT-AGTTAAAACTTTCAACAACGGATCTCTTGGTTCTGGCATCGATGAAGAACGCAGCGAAATGCGATAAGTAATGTGAATTGCAGAATTCAGTGAATCATCGAATCTTTGAACGCACATTGCGCCCTCTGGTATTCCAGGGGGCATGCCTGTTCGAGCGTCATT--ACAACCCTCACGCCCA-----GCGTGGTCTTGGGCTCGCCCTGTAG--------GGCCTGCCTCAAAGTCAGTGGCAGCGCTGTCTGA--CCCCTAAGCGTAGTA-----ATACATCTCGCTT-TTGGGC-GCTGGATGGAGGCTTGCCA-TGAACCCCCC------CACTTT-ACAGGTTGACCTCGAATCAG
S_rufa_KGzz9918_MA_USA         TAGAGGAAGT-AAAAGTCGTAACAAGGTTTCCGT-AGGTGAACCTGCGGAAGGATCATTA-CAGAATT--TAGGCCT-TAC----CGCCC-AATTCTCACCCCTT-GCATACCTGT-ACTAT---GTTGCCTTGGCAGGCTGT---------------GACCAGCC-TGCCAGTGGACCA-CAAACCCTAGA--ATCTCTGCTGTCTGAG-----CACTATAC--AAT-AGTTAAAACTTTCAACAACGGATCTCTTGGTTCTGGCATCGATGAAGAACGCAGCGAAATGCGATAAGTAATGTGAATTGCAGAATTCAGTGAATCATCGAATCTTTGAACGCACATTGCGCCCTCTGGTATTCCAGGGGGCATGCCTGTTCGAGCGTCATT--ACAACCCTCACGCCCA-----GCGTGGTCTTGGGCTCGCCCTGTAG--------GGCCTGCCTCAAAGTCAGTGGCAGCGCTGTCTGA--CCCCTAAGCGTAGTA-----ATACATCTCGCTT-TTGGGC-GCTGGATGGAGGCTTGCCA-TGAACCCCCC------CACTTTTACAGGTTGACCTCGAATCAG
S_sp5_Yang5335_XZ_CHN          TAGAGGAAGT-AAAAGTCGTAACAAGGTTTCCGT-AGGTGAACCTGCGGAAGGATCATTA-CAGAATC--TAGGCTT-CAC----CGCCA-TATTCTCACCCCTT-GTATACCTGT-ACTAT---GTTGCCTTGGCGGGCTGT---------------TACCAGCC-TGCCAGCGGACCA-CAAACCCTAGA--ATCTCTGCCGTCTGAG-----TACTATAT--AAT-AGTTAAAACTTTCAACAACGGATCTCTTGGTTCTGGCATCGATGAAGAACGCAGCGAAATGCGATAAGTAATGTGAATTGCAGAATTCAGTGAATCATCGAATCTTTGAACGCACATTGCGCCCTCTGGTATTCCAGGGGGCATGCCTGTTCGAGCGTCATT--ACAACCCTCACGCCCA-----GCGTGGTCTTGGGCTCGCCCTGTAG--------GGCCTGCCTCAAAGTCAGTGGCAGCGCTGTCTGA--CCCCTAAGCGTAGTA-----ATACACCTCGCTT-TTGGGC-GCTGGATGGAGGCCTGCTA-TGAACCCCCC------ATTTTT-ACAGGTTGACCTCGGATCAG
S_sp5_Tang684_YN_CHN           NNNNNNNNNN-NNNNNNNNNNNNNNNNNTTCCGT-AGGTGAACCTGCGGAAGGATCATTA-CAGAATC--TAGGCTT-CAC----CGCCA-TATTCTCACCCCTT-GTATACCTGT-ACTAT---GTTGCCTTGGCGGGCTGT---------------TACCAGCC-TGCCAGCGGACCA-CAAACCCTAGA--ATCTCTGCCGTCTGAG-----TACTATAT--AAT-AGTTAAAACTTTCAACAACGGATCTCTTGGTTCTGGCATCGATGAAGAACGCAGCGAAATGCGATAAGTAATGTGAATTGCAGAATTCAGTGAATCATCGAATCTTTGAACGCACATTGCGCCCTCTGGTATTCCAGGGGGCATGCCTGTTCGAGCGTCATT--ACAACCCTCACGCCCA-----GCGTGGTCTTGGGCTCGCCCTGTAG--------GGCCTGCCTCAAAGTCAGTGGCAGCGCTGTCTGA--CCCCTAAGCGTAGTA-----ATACACCTCGCTT-TTGGGC-GCTGGATGGAGGCCTGCTA-TGAACCCCCC------ATTTTT-ACAGGTTGACCTCGGATCAG
S_sp5_AF433154_as_flavida_CHN  NNNNNNNNNN-NNNNNNNNNNNNNNNNNNTCCGTTAGGTGAACCTGCGGAAGGATCATTA-CAGAATC--TAGGCTT-CAC----CGCCA-TATTCTCACCCCTT-GTATACCTGT-ACTAT---GTTGCCTTGGCGGGCTGT---------------TACCAGCC-TGCCAGCGGACCA-CAAACCCTAGA--ATCTCTGCCGTCTGAG-----TACTATAT--AAT-AGTTAAAACTTTCAACAACGGATCTCTTGGTTCTGGCATCGATGAAGAACGCAGCGAAATGCGATAAGTAATGTGAATTGCAGAATTCAGTGAATCATCGAATCTTTGAACGCACATTGCGCCCTCTGGTATTCCAGGGGGCATGCCTGTTCGAGCGTCATT--ACAACCCTCACGCCCA-----GCGTGGTCTTGGGCTCGCCCTGTAG--------GGCCTGCCTCAAAGTCAGTGGCAGCGCTGTCTGA--CCCCTAAGCGTAGTA-----ATACACCTCGCTT-TTGGGC-GCTGGATGGAGGCCTGCTA-TGAACCCCCC------ATTTTT-ACAGGTTGACCTCGGATCAG
S_sp5_Yang5385_XZ_CHN          NNNAGGAAGTAAAAAGTCGTAACAAGGTTTCCGT-AGGTGAACCTGCGGAAGGATCATTA-CAGAATC--TAGGCTT-CAC----CGCCA-TATTCTCACCCCTT-GTATACCTGT-ACTAT---GTTGCCTTGGCGGGCTGT---------------TACCAGCC-TGCCAGCGGACCA-CAAACCCTAGA--ATCTCTGCCGTCTGAG-----TACTATAT--AAT-AGTTAAAACTTTCAACAACGGATCTCTTGGTTCTGGCATCGATGAAGAACGCAGCGAAATGCGATAAGTAATGTGAATTGCAGAATTCAGTGAATCATCGAATCTTTGAACGCACATTGCGCCCTCTGGTATTCCAGGGGGCATGCCTGTTCGAGCGTCATT--ACAACCCTCACGCCCA-----GCGTGGTCTTGGGCTCGCCCTGTAG--------GGCCTGCCTCAAAGTCAGTGGCAGCGCTGTCTGA--CCCCTAAGCGTAGTA-----ATACACCTCGCTT-TTGGGC-GCTGGATGGAGGCCTGCTA-TGAACCCCCC------ATTTTT-ACAGGTTGACCTCGGATCAG
S_sp5_Ge545_SC_CHN             TAGAGGAAGT-AAAAGTCGTAACAAGGTTTCCGT-AGGTGAACCTGCGGAAGGATCATTA-CAGAATC--TAGGCTT-CAC----CGCCA-TATTCTCACCCCTT-GTATACCTGT-ACTAT---GTTGCCTTGGCGGGCTGT---------------TACCAGCC-TGCCAGCGGACCA-CAAACCCTAGA--ATCTCTGCCGTCTGAG-----TACTATAT--AAT-AGTTAAAACTTTCAACAACGGATCTCTTGGTTCTGGCATCGATGAAGAACGCAGCGAAATGCGATAAGTAATGTGAATTGCAGAATTCAGTGAATCATCGAATCTTTGAACGCACATTGCGCCCTCTGGTATTCCAGGGGGCATGCCTGTTCGAGCGTCATT--ACAACCCTCACGCCCA-----GCGTGGTCTTGGGCTCGCCCTGTAG--------GGCCTGCCTCAAAGTCAGTGGCAGCGCTGTCTGA--CCCCTAAGCGTAGTA-----ATACACCTCGCTT-TTGGGC-GCTGGATGGAGGCCTGCTA-TGAACCCCCC------ATTTTT-ACAGGTTGACCTCGGATCAG
S_sp5_Li1496_YN_CHN            TAGAGGAAGT-AAAAGTCGTAACAAGGTTTCCGT-AGGTGAACCTGCGGAAGGATCATTA-CAGAATC--TAGGCTT-CAC----CGCCA-TATTCTCACCCCTT-GTATACCTGT-ACTAT---GTTGCCTTGGCGGGCTGT---------------TACCAGCC-TGCCAGCGGACCA-CAAACCCTAGA--ATCTCTGCCGTCTGAG-----TACTATAT--AAT-AGTTAAAACTTTCAACAACGGATCTCTTGGTTCTGGCATCGATGAAGAACGCAGCGAAATGCGATAAGTAATGTGAATTGCAGAATTCAGTGAATCATCGAATCTTTGAACGCACATTGCGCCCTCTGGTATTCCAGGGGGCATGCCTGTTCGAGCGTCATT--ACAACCCTCACGCCCA-----GCGTGGTCTTGGGCTCGCCCTGTAG--------GGCCTGCCTCAAAGTCAGTGGCAGCGCTGTCTGA--CCCCTAAGCGTAGTA-----ATACACCTCGCTT-TTGGGC-GCTGGATGGAGGCCTGCTA-TGAACCCCCC------ATTTTT-ACAGGTTGACCTCGGATCAG
S_sp7_MES505_AL_US             NNNNNNNNNN-NNNNNNNNNNNNNNNNNNNNNNN-NNNNNNACCTGCGGAAGGATCATTA-CAGAATT--TAGGCTT-CAC----CGCCG-TATTCTCACCCCTT-GCATACCTAT-ACTAT---GTTGCCTTGGCAGGCTGT---------------TACAAGCC-TGCCAGCGGACCA-CAAACCCTAGA--ATCTCTGCTGTCTGAG-----TACTATATATAAT-AGTTAAAACTTTCAACAACGGATCTCTTGGTTCTGGCATCGATGAAGAACGCAGCGAAATGCGATAAGTAATGTGAATTGCAGAATTCAGTGAATCATCGAATCTTTGAACGCACATTGCGCCCTCTGGTATTCCAGGGGGCATGCCTGTTCGAGCGTCATT--ACAACCCTCACGCCCA-----GCGTGGTCTTGGGCTCGCCCTGTAG--------GGCCTGCCTCAAAGTCAGTGGCAGCGCTGTCTGA--CCCCTAAGCGTAGTA-----ATACATCTCGCTT-TTGGGC-GCTGGATGGAGGCCTGCTA-TGAACCCCCC------TCTTTT-ACAGGTTGACCTCGGATCAG
S_sp4_Tang252_YN_CHN           TAGAGGAAGT-AAAAGTCGTAACAAGGTTTCCGT-AGGTGAACCTGCGGAAGGATCATTA-CAGAATT--TAGGCTT-CAC----CGCCG-TATTCTCACCCTTT-GTATATCTAT-ACTAT---GTTGCCTTGGCAGGCTGT---------------CACAAGCC-TGCCAGCGGACCA-CAAACCCTAGA--ATCTCTGCTGTCTGAG-----TACTATAT--AAT-AGTTAAAACTTTCAACAACGGATCTCTTGGTTCTGGCATCGATGAAGAACGCAGCGAAATGCGATAAGTAATGTGAATTGCAGAATTCAGTGAATCATCGAATCTTTGAACGCACATTGCGCCCCCTGGTATTCCAGGGGGCATGCCTGTTCGAGCGTCATT--ACAACCCTCACGCTCA-----GCGTGGTCTTGGGCTTGCCCTGTAG--------GGCCTGCCTCAAAGTCAGTGGCGGCGCCGTCTGA-CCCCCTAAGCGTAGTA-----ATACATCTCGTTT-CTGGGT-GCTAGATGGAGGCCTGCTA-TGAACCCCC-------ACTTT--ACAGG-TGACCTCGNNNNNN
S_sp4_Zhao8228_YN_CHN          TAGAGGAAGTAAAAAGTCGTAACAAGGTTTCCGT-AGGTGAACCTGCGGAAGGATCATTA-CAGAATT--TAGGCTT-CAC----CGCCG-TATTCTCACCCTTT-GTATATCTAT-ACTAT---GTTGCCTTGGCAGGCTGT---------------CACAAGCC-TGCCAGCGGACCA-CAAACCCTAGA--ATCTCTGCTGTCTGAG-----TACTATAT--AAT-AGTTAAAACTTTCAACAACGGATCTCTTGGTTCTGGCATCGATGAAGAACGCAGCGAAATGCGATAAGTAATGTGAATTGCAGAATTCAGTGAATCATCGAATCTTTGAACGCACATTGCGCCCCCTGGTATTCCAGGGGGCATGCCTGTTCGAGCGTCATT--ACAACCCTCACGCTCA-----GCGTGGTCTTGGGCTTGCCCTGTAG--------GGCCTGCCTCAAAGTCAGTGGCGGCGCCGTCTGA-CCCCCTAAGCGTAGTA-----ATACATCTCGTTT-CTGGGT-GCTAGATGGAGGCCTGCTA-TGAACCCCC-------ACTTT--ACAGG-TGACCTCGGATCAG
S_sp4_Zhao8249_YN_CHN          TAGAGGAAGT-AAAAGTCGTAACAAGGTTTCCGT-AGGTGAACCTGCGGAAGGATCATTA-CAGAATT--TAGGCTT-CAC----CGCCG-TATTCTCACCCTTT-GTATATCTAT-ACTAT---GTTGCCTTGGCAGGCTGT---------------CACAAGCC-TGCCAGCGGACCA-CAAACCCTAGA--ATCTCTGCTGTCTGAG-----TACTATAT--AAT-AGTTAAAACTTTCAACAACGGATCTCTTGGTTCTGGCATCGATGAAGAACGCAGCGAAATGCGATAAGTAATGTGAATTGCAGAATTCAGTGAATCATCGAATCTTTGAACGCACATTGCGCCCCCTGGTATTCCAGGGGGCATGCCTGTTCGAGCGTCATT--ACAACCCTCACGCTCA-----GCGTGGTCTTGGGCTTGCCCTGTAG--------GGCCTGCCTCAAAGTCAGTGGCGGCGCCGTCTGA-CCCCCTAAGCGTAGTA-----ATACATCTCGTTT-CTGGGT-GCTAGATGGAGGCCTGCTA-TGAACCCCC-------ACTTT--ACAGGTTGACCTCGGATCAG
S_sp4_Tang636_YN_CHN           NNNNNNNNNN-NNNNNNNNNNNNNNNNNTTCCGT-AGGTGAACCTGCGGAAGGATCATTA-CAGAATT--TAGGCTT-CAC----CGCCG-TATTCTCACCCTTT-GTATATCTAT-ACTAT---GTTGCCTTGGCAGGCTGT---------------CACAAGCC-TGCCAGCGGACCA-CAAACCCTAGA--ATCTCTGCTGTCTGAG-----TACTATAT--AAT-AGTTAAAACTTTCAACAACGGATCTCTTGGTTCTGGCATCGATGAAGAACGCAGCGAAATGCGATAAGTAATGTGAATTGCAGAATTCAGTGAATCATCGAATCTTTGAACGCACATTGCGCCCCCTGGTATTCCAGGGGGCATGCCTGTTCGAGCGTCATT--ACAACCCTCACGCTCA-----GCGTGGTCTTGGGCTTGCCCTGTAG--------GGCCTGCCTCAAAGTCAGTGGCGGCGCCGTCTGA-CCCCCTAAGCGTAGTA-----ATACATCTCGTTT-CTGGGT-GCTAGATGGAGGCCTGCTA-TGAACCCCC-------ACTTT--ACAGG-TGACCTCGGATCAG
S_sp4_Cai127_YN_CHN            TAGAGGAAGTAAAAAGTCGTAACAAGGTTTCCGT-AGGTGAACCTGCGGAAGGATCATTA-CAGAATT--TAGGCTT-CAC----CGCCG-TATTCTCACCCTTT-GTATATCTAT-ACTAT---GTTGCCTTGGCAGGCTGT---------------CACAAGCC-TGCCAGCGGACCA-CAAACCCTAGA--ATCTCTGCTGTCTGAG-----TACTATAT--AAT-AGTTAAAACTTTCAACAACGGATCTCTTGGTTCTGGCATCGATGAAGAACGCAGCGAAATGCGATAAGTAATGTGAATTGCAGAATTCAGTGAATCATCGAATCTTTGAACGCACATTGCGCCCCCTGGTATTCCAGGGGGCATGCCTGTTCGAGCGTCATT--ACAACCCTCACGCTCA-----GCGTGGTCTTGGGCTTGCCCTGTAG--------GGCCTGCCTCAAAGTCAGTGGCGGCGCCGTCTGA-CCCCCTAAGCGTAGTA-----ATACATCTCGTTT-CTGGGT-GCTAGATGGAGGCCTGCTA-TGAACCCCC-------ACTTT--ACAGGTTGACCTCGGATCAG
S_sp4_Zhao8208_YN_CHN          TAGAGGAAGT-AAAAGTCGTAACAAGGTTTCCGT-AGGTGAACCTGCGGAAGGATCATTA-CAGAATT--TAGGCTT-CAC----CGCCG-TATTCTCACCCTTT-GTATATCTAT-ACTAT---GTTGCCTTGGCAGGCTGT---------------CACAAGCC-TGCCAGCGGACCA-CAAACCCTAGA--ATCTCTGCTGTCTGAG-----TACTATAT--AAT-AGTTAAAACTTTCAACAACGGATCTCTTGGTTCTGGCATCGATGAAGAACGCAGCGAAATGCGATAAGTAATGTGAATTGCAGAATTCAGTGAATCATCGAATCTTTGAACGCACATTGCGCCCCCTGGTATTCCAGGGGGCATGCCTGTTCGAGCGTCATT--ACAACCCTCACGCTCA-----GCGTGGTCTTGGGCTTGCCCTGTAG--------GGCCTGCCTCAAAGTCAGTGGCGGCGCCGTCTGA-CCCCCTAAGCGTAGTA-----ATACATCTCGTTT-CTGGGT-GCTAGATGGAGGCCTGCTA-TGAACCCCC-------ACTTT--ACAGGTTGACCTCGGATCAG
S_sp4_Yang5468_XZ_CHN          NNNAGGAAGT-AAAAGTCGTAACAAGGTTTCCGT-AGGTGAACCTGCGGAAGGATCATTA-CAGAATT--TAGGCTT-CAC----CGCCG-TATTCTCACCCTTT-GTATATCTAT-ACTAT---GTTGCCTTGGCAGGCTGT---------------CACAAGCC-TGCCAGCGGACCA-CAAACCCTAGA--ATCTCTGCTGTCTGAG-----TACTATAT--AAT-AGTTAAAACTTTCAACAACGGATCTCTTGGTTCTGGCATCGATGAAGAACGCAGCGAAATGCGATAAGTAATGTGAATTGCAGAATTCAGTGAATCATCGAATCTTTGAACGCACATTGCGCCCCCTGGTATTCCAGGGGGCATGCCTGTTCGAGCGTCATT--ACAACCCTCACGCTCA-----GCGTGGTCTTGGGCTTGCCCTGTAG--------GGCCTGCCTCAAAGTCAGTGGCGGCGCCGTCTGA-CCCCCTAAGCGTAGTA-----ATACATCTCGTTT-CTGGGT-GCTAGATGGAGGCCTGCTA-TGAACCCCC-------ACTTT--ACAGGTTGACCTCGGATCAG
S_velutipes_Ge2242_US          TAGAGGAAGT-AAAAGTCGTAACAAGGTTTCCGT-AGGTGAACCTGCGGAAGGATCATTA-CAGAATG--TCGGCGT-CAC----CGCCA-TATTCTCACCCTTT-GTCTACCTAT-ACTAT---GTTGCCTTGGCAGGCGGT---------------AACACGCCGTGCCAGTGGACCA-CAAACCCTAGA--ATCTCTGCTGTCTGAG-----TACTATAT--AAT-AGTTAAAACTTTCAACAACGGATCTCTTGGTTCTGGCATCGATGAAGAACGCAGCGAAATGCGATAAGTAATGTGAATTGCAGAATTCAGTGAATCATCGAATCTTTGAACGCACATTGCGCCCTCTGGTATTCCAGGGGGCATGCCTGTTCGAGCGTCATT--ACAACCCTCACGCTCC-----GCGTGGTCTTGGGCTCGCCCTGTAG--------GGCTTGCCTCAAACTCAGTGGCGGCACCGTCCGA--TCCCTAAGCGTAGTAA----ATACACCTCGCTT-CTGGGC-GCTGGATGGAGGCCTGCCA-GGAACCCCCC------ACACTTTATAGGTTGACCTCGGATCAG
S_velutipes_DHP_US             NNNNNNNNNN-NNNNNNNNNNNNNNNNNTTCCGT-AGGTGAACCTGCGGAAGGTTCATTA-CAGAATG--TCGGCGT-CAC----CGCCA-TATTCTCACCCTTT-GTCTACCTAT-ACTAT---GTTGCCTTGGCAGGCGGT---------------AACACGCCGTGCCAGTGGACCA-CAAACCCTAGA--ATCTCTGCTGTCTGAG-----TACTATAT--AAT-AGTTAAAACTTTCAACAACGGATCTCTTGGTTCTGGCATCGATGAAGAACGCAGCGAAATGCGATAAGTAATGTGAATTGCAGAATTCAGTGAATCATCGAATCTTTGAACGCACATTGCGCCCTCTGGTATTCCAGGGGGCATGCCTGTTCGAGCGTCATT--ACAACCCTCACGCTCC-----GCGTGGTCTTGGGCTCGCCCTGTAG--------GGCTTGCCTCAAACTCAGTGGCGGCACCGTCCGA--TCCCTAAGCGTAGTAA----ATACACCTCGCTT-CTGGGC-GCTGGATGGAGGCCTGCCA-GGA-CCCCCC------ACACTTTATAGGTTGACCTCGGATCAG
S_velutipes_DHP09_660_US       TAGAGGAAGT-AAAAGTCGTAACAAGGTTTCCGT-AGGTGAACCTGCGGAAGGATCATTA-CAGAATG--TCGGCGT-CAC----CGCCA-TATTCTCACCCTTT-GTCTACCTAT-ACTAT---GTTGCCTTGGCAGGCGGT---------------AACACGCCGTGCCAGTGGACCA-CAAACCCTAGA--ATCTCTGCTGTCTGAG-----TACTATAT--AAT-AGTTAAAACTTTCAACAACGGATCTCTTGGTTCTGGCATCGATGAAGAACGCAGCGAAATGCGATAAGTAATGTGAATTGCAGAATTCAGTGAATCATCGAATCTTTGAACGCACATTGCGCCCTCTGGTATTCCAGGGGGCATGCCTGTTCGAGCGTCATT--ACAACCCTCACGCTCC-----GCGTGGTCTTGGGCTCGCCCTGTAG--------GGCTTGCCTCAAACTCAGTGGCGGCACCGTCCGA--TCCCTAAGCGTAGTAA----ATACACCTCGCTT-CTGGGC-GCTGGATGGAGGCCTGCCA-GGAACCCCCC------ACACTTTATAGGTTGACCTCGGATCAG
S_velutipes_Ge2232_US          TAGAGGAAGT-AAAAGTCGTAACAAGGTTTCCGT-AGGTGAACCTGCGGAAGGATCATTA-CAGAATG--TCGGCGT-CAC----CGCCA-TATTCTCACCCTTT-GTCTACCTAT-ACTAT---GTTGCCTTGGCAGGCGGT---------------AACACGCCGTGCCAGTGGACCA-CAAACCCTAGA--ATCTCTGCTGTCTGAG-----TACTATAT--AAT-AGTTAAAACTTTCAACAACGGATCTCTTGGTTCTGGCATCGATGAAGAACGCAGCGAAATGCGATAAGTAATGTGAATTGCAGAATTCAGTGAATCATCGAATCTTTGAACGCACATTGCGCCCTCTGGTATTCCAGGGGGCATGCCTGTTCGAGCGTCATT--ACAACCCTCACGCTCC-----GCGTGGTCTTGGGCTCGCCCTGTAG--------GGCTTGCCTCAAACTCAGTGGCGGCACCGTCCGA--TCCCTAAGCGTAGTAA----ATACACCTCGCTT-CTGGGC-GCTGGATGGAGGCCTGCCA-GGAACCCCCC------ACACTTTATAGGTTGACCTCGGATCAG
S_velutipes_JC32_TN_US         TAGAGGAAGT-AAAAGTCGTAACAAGGTTTCCGT-AGGTGAACCTGCGGAAGGATCATTA-CAGAATG--TCGGCGT-CAC----CGCCA-TATTCTCACCCTTT-GTCTACCTAT-ACTAT---GTTGCCTTGGCAGGCGGT---------------AACACGCCGTGCCAGTGGACCA-CAAACCCTAGA--ATCTCTGCTGTCTGAG-----TACTATAT--AAT-AGTTAAAACTTTCAACAACGGATCTCTTGGTTCTGGCATCGATGAAGAACGCAGCGAAATGCGATAAGTAATGTGAATTGCAGAATTCAGTGAATCATCGAATCTTTGAACGCACATTGCGCCCTCTGGTATTCCAGGGGGCATGCCTGTTCGAGCGTCATT--ACAACCCTCACGCTCC-----GCGTGGTCTTGGGCTCGCCCTGTAG--------GGCTTGCCTCAAACTCAGTGGCGGCACCGTCCGA--TCCCTAAGCGTAGTAA----ATACACCTCGCTT-CTGGGC-GCTGGATGGAGGCCTGCCA-GGAACCCCCC------ACACTTTATAGGTTGACCTCGGATCAG
S_velutipes_JC39_TN_US         TAGAGGAAGT-AAAAGTCGTAACAAGGTTTCCGT-AGGTGAACCTGCGGAAGGATCATTA-CAGAATG--TCGGCGT-CAC----CGCCA-TATTCTCACCCTTT-GTCTACCTAT-ACTAT---GTTGCCTTGGCAGGCGGT---------------AACACGCCGTGCCAGTGGACCA-CAAACCCTAGA--ATCTCTGCTGTCTGAG-----TACTATAT--AAT-AGTTAAAACTTTCAACAACGGATCTCTTGGTTCTGGCATCGATGAAGAACGCAGCGAAATGCGATAAGTAATGTGAATTGCAGAATTCAGTGAATCATCGAATCTTTGAACGCACATTGCGCCCTCTGGTATTCCAGGGGGCATGCCTGTTCGAGCGTCATT--ACAACCCTCACGCTCC-----GCGTGGTCTTGGGCTCGCCCTGTAG--------GGCTTGCCTCAAACTCAGTGGCGGCACCGTCCGA--TCCCTAAGCGTAGTAA----ATACACCTCGCTT-CTGGGC-GCTGGATGGAGGCCTGCCA-GGAACCCCCC------ACACTTTATAGGTTGACCTCGGATCAG
S_sp3_Zhao8243_YN_CHN          TAGAGGAAGT-AAAAGTCGTAACAAGGTTTCCGT-AGGTGAACCTGCGGAAGGATCATTA-CAGAATG--TAGGCGT-CAC----CGCCG-TATTCTCACCCTTT-GTATACCTAT-ACCAT---GTTGCCTTGGCCGGCGGT---------------CACACGCCGTGCCAGTGGACCA-CAAACCCTAGA--ATCTCTGCTGTCTGAG-----TACTATAT--AAT-AGTTAAAACTTTCAACAACGGATCTCTTGGTTCTGGCATCGATGAAGAACGCAGCGAAATGCGATAAGTAATGTGAATTGCAGAATTCAGTGAATCATCGAATCTTTGAACGCACATTGCGCCCTCTGGTATTCCAGGGGGCATGCCTGTTCGAGCGTCATT--ACAACCCTCACGCCCA-----GCGTGGTCTTGGGCTCGCCCTGTAG--------GGCTTGCCTCAAAGTCAGTGGCGGCGCCGTCTGA--CCCCTAAGCGTAGTA-----ATACACCTCGCTT-GTGGGC-GCTGGATGGAGGCCTGCCA-TGAACCCCCC------ACACTT-ACAGG-TGACCTCGGATCAG
S_sp1_Wu115_YN_CHN             TAGAGGAAGT-AAAAGTCGTAACAAGGTTTCCGT-AGGTGAACCTGCGGAAGGATCATTA-AAGAATG--TAGGCCT-CAC----GGCCG-TATTCTCACCCTTT-GTATACCTATAACTAT---GTTGCCTTGGCAGGCTGT---------------TACAGGCC-TGCCAGCGGATCA-CAAACCCTTGA--ATCTCTGCTGTCTGAG-----TACTATAT--AAT-AGTTAAAACTTTCAACAACGGATCTCTTGGTTCTGGCATCGATGAAGAACGCAGCGAAATGCGATAAGTAATGTGAATTGCAGAATTCAGTGAATCATCGAATCTTTGAACGCACATTGCGCCCTCTGGTATTCCAGGGGGCATGCCTGTTCGAGCGTCATT--ACAACCCTCACGCCTC-----GCGTGGTCTTGGGCTCGCCCTGTAG--------GGCCTGCCTCAAAGTCAGTGGCGGCACCGTCTGA--CCCCTAAGCGTAGTAA----CACAACCTCGCTT-CTGGGC-GCTGGATGGAGGCTTGCCA-TCAACCCCCC------AATTTTT-CAGGNNNNNNNNNNNNNNN
S_sp1_Hao518_YN_CHN            TAGAGGAAGT-AAAAGTCGTAACAAGGTTTCCGT-AGGTGAACCTGCGGAAGGATCATTA-AAGAATG--TAGGCCT-CAC----GGCCG-TATTCTCACCCTTT-GTATACCTATAACTAT---GTTGCCTTGGCAGGCTGT---------------TACAGGCC-TGCCAGCGGATCA-CAAACCCTTGA--ATCTCTGCTGTCTGAG-----TACTATAT--AAT-AGTTAAAACTTTCAACAACGGATCTCTTGGTTCTGGCATCGATGAAGAACGCAGCGAAATGCGATAAGTAATGTGAATTGCAGAATTCAGTGAATCATCGAATCTTTGAACGCACATTGCGCCCTCTGGTATTCCAGGGGGCATGCCTGTTCGAGCGTCATT--ACAACCCTCACGCCTC-----GCGTGGTCTTGGGCTCGCCCTGTAG--------GGCCTGCCTCAAAGTCAGTGGCGGCACCGTCTGA--CCCCTAAGCGTAGTAA----CACAACCTCGCTT-CTGGGC-GCTGGATGGAGGCTTGCCA-TCAACCCCCC------AATTTTTACAGG-TGACCTCGGATCAG
S_sp2_Zhao8207_YN_CHN          TAGAGGAAGT-AAAAGTCGTAACAAGGTTTCCGT-AGGTGAACCTGCGGAAGGATCATTA-AAGAATG--TAGGCCT-CAC----GGCCG-TATTCTCACCCTTT-GTATACCTAT-ACCAT---GTTGCCTTGGCAGGCTGTT--------------TACAGGCC-TGCCAGTGGATCA-CAAACCCTAGA--ATCTCTGCTGTCTGAG-----TACTATAT--AAT-AGTTAAAACTTTCAACAACGGATCTCTTGGTTCTGGCATCGATGAAGAACGCAGCGAAATGCGATAAGTAATGTGAATTGCAGAATTCAGTGAATCATCGAATCTTTGAACGCACATTGCGCCCTCTGGTATTCCAGGGGGCATGCCTGTTCGAGCGTCATT--ACAACCCTCACGCCTC-----GCGTGGTCTTGGGCTCGCCCTGTAG--------GGCCTGCCTCAAAGTCAGTGGCGGCACCGTCTGA--CCCCTAAGCGTAGTAA----CACAACCTCGCTT-CTGGGC-GCTGGATGGAGGCTTGCCA-TTAACCCCNNN-----NNNNNNNNNNNNNNNNNNNNNNNNNNN
S_sp2_Yang5079_JL_CHN          TAGAGGAAGT-AAAAGTCGTAACAAGGTTTCCGT-AGGTGAACCTGCGGAAGGATCATTA-AAGAATG--TAGGCCT-CAC----GGCCG-TATTCTCACCCTTT-GTATACCTAT-ACCAT---GTTGCCTTGGCAGGCTGT---------------TACAGGCC-TGCCAGTGGATCA-CAAACCCTAGA--ATCTCTGCTGTCTGAG-----TACTATAT--AAT-AGTTAAAACTTTCAACAACGGATCTCTTGGTTCTGGCATCGATGAAGAACGCAGCGAAATGCGATAAGTAATGTGAATTGCAGAATTCAGTGAATCATCGAATCTTTGAACGCACATTGCGCCCTCTGGTATTCCAGGGGGCATGCCTGTTCGAGCGTCATT--ACAACCCTCACGCCTC-----GCGTGGTCTTGGGCTCGCCCTGTAG--------GGCCTGCCTCAAAGTCAGTGGCGGCACCGTCTGA--CCCCTAAGCGTAGTAA----CACAACCTCGCTT-CTGGGC-GCTGGATGGAGGCTTGCCA-TTAACCCCCCC-----CATTTTT-CAGGTTGACCTCGGATCAG
S_sp2_Li1408_JL_CHN            TAGAGGAAGT-AAAAGTCGTAACAAGGTTTCCGT-AGGTGAACCTGCGGAAGGATCATTA-AAGAATG--TAGGCCT-CAC----GGCCG-TATTCTCACCCTTT-GTATACCTAT-ACCAT---GTTGCCTTGGCAGGCTGT---------------TACAGGCC-TGCCAGTGGATCA-CAAACCCTAGA--ATCTCTGCTGTCTGAG-----TACTATAT--AAT-AGTTAAAACTTTCAACAACGGATCTCTTGGTTCTGGCATCGATGAAGAACGCAGCGAAATGCGATAAGTAATGTGAATTGCAGAATTCAGTGAATCATCGAATCTTTGAACGCACATTGCGCCCTCTGGTATTCCAGGGGGCATGCCTGTTCGAGCGTCATT--ACAACCCTCACGCCTC-----GCGTGGTCTTGGGCTCGCCCTGTAG--------GGCCTGCCTCAAAGTCAGTGGCGGCACCGTCTGA--CCCCTAAGCGTAGTAA----CACAACCTCGCTT-CTGGGC-GCTGGATGGAGGCTTGCCA-TTAACCCCCCC-----CATTTTT-CAGGTTGACCTCGGATCAG
S_sp2_Yang5080_JL_CHN          TAGAGGAAGT-AAAAGTCGTAACAAGGTTTCCGT-AGGTGAACCTGCGGAAGGATCATTA-AAGAATG--TAGGCCT-CAC----GGCCG-TATTCTCACCCTTT-GTATACCTAT-ACCAT---GTTGCCTTGGCAGGCTGT---------------TACAGGCC-TGCCAGTGGATCA-CAAACCCTAGA--ATCTCTGCTGTCTGAG-----TACTATAT--AAT-AGTTAAAACTTTCAACAACGGATCTCTTGGTTCTGGCATCGATGAAGAACGCAGCGAAATGCGATAAGTAATGTGAATTGCAGAATTCAGTGAATCATCGAATCTTTGAACGCACATTGCGCCCTCTGGTATTCCAGGGGGCATGCCTGTTCGAGCGTCATT--ACAACCCTCACGCCTC-----GCGTGGTCTTGGGCTCGCCCTGTAG--------GGCCTGCCTCAAAGTCAGTGGCGGCACCGTCTGA--CCCCTAAGCGTAGTAA----CACAACCTCGCTT-CTGGGC-GCTGGATGGAGGCTTGCCA-TTAACCCCCCCC----CATTTTT-CAGGNNNNNNNNNNNNNNN
S_flavida_Li1458_YN_CHN        TAGAGGAAGT-AAAAGTCGTAACAAGGTTTCCGT-AGGTGAACCTGCGGAAGGATCATTA-AAGAATG--TAGGCCT-CAC----AGCCG-TATTCTCACCCTTT-GTATACCAAT-ACCCC---GTTGCCTTGGCAGGCTGT---------------TACAGGCC-TGCCAGTGGATCA-TAAACCCTAGA--ATCTCTGCTGTCTGAG-----TACTATAT--AAT-AGTTAAAACTTTCAACAACGGATCTCTTGGTTCTGGCATCGATGAAGAACGCAGCGAAATGCGATAAGTAATGTGAATTGCAGAATTCAGTGAATCATCGAATCTTTGAACGCACATTGCGCCCTCTGGTATTCCAGGGGGCATGCCTGTTCGAGCGTCATT--ACAACCCTCACGCCTT-----GCGTGGTCTTGGGCTCGCCCTGTAG--------GGCCTGCCTCAAAGTCAGTGGCGGCACCGTCTGA--CCCCTAAGCGTAGTAA----CATCACCTCGCTT-CTGGGC-GCTGGATGGAGGCTTGCCA-TCAAACCCCCCC----AATTCT-ACAGG-TGACCTNNNNNNNN
S_flavida_Li1506_YN_CHN        TAGAGGAAGT-AAAAGTCGTAACAAGGTTTCCGT-AGGTGAACCTGCGGAAGGATCATTA-AAGAATG--TAGGCCT-CAC----AGCCG-TATTCTCACCCTTT-GTATACCAAT-ACCCC---GTTGCCTTGGCAGGCTGT---------------TACAGGCC-TGCCAGTGGATCA-TAAACCCTAGA--ATCTCTGCTGTCTGAG-----TACTATAT--AAT-AGTTAAAACTTTCAACAACGGATCTCTTGGTTCTGGCATCGATGAAGAACGCAGCGAAATGCGATAAGTAATGTGAATTGCAGAATTCAGTGAATCATCGAATCTTTGAACGCACATTGCGCCCTCTGGTATTCCAGGGGGCATGCCTGTTCGAGCGTCATT--ACAACCCTCACGCCTT-----GCGTGGTCTTGGGCTCGCCCTGTAG--------GGCCTGCCTCAAAGTCAGTGGCGGCACCGTCTGA--CCCCTAAGCGTAGTAA----CATCACCTCGCTT-CTGGGC-GCTGGATGGAGGCTTGCCA-TCAAACCCCCCC----AATTTT-ACAGG-TGACCTNNNNNNNN
S_flavida_Li672_YN_CHN         TAGAGGAAGT-AAAAGTCGTAACAAGGTTTCCGT-AGGTGAACCTGCGGAAGGATCATTA-AAGAATG--TAGGCCT-CAC----AGCCG-TATTCTCACCCTTT-GTATACCAAT-ACCCC---GTTGCCTTGGCAGGCTGT---------------TACAGGCC-TGCCAGTGGATCA-TAAACCCTAGA--ATCTCTGCTGTCTGAG-----TACTATAT--AAT-AGTTAAAACTTTCAACAACGGATCTCTTGGTTCTGGCATCGATGAAGAACGCAGCGAAATGCGATAAGTAATGTGAATTGCAGAATTCAGTGAATCATCGAATCTTTGAACGCACATTGCGCCCTCTGGTATTCCAGGGGGCATGCCTGTTCGAGCGTCATT--ACAACCCTCACGCCTT-----GCGTGGTCTTGGGCTCGCCCTGTAG--------GGCCTGCCTCAAAGTCAGTGGCGGCACCGTCTGA--CCCCTAAGCGTAGTAA----CATCACCTCGCTT-CTGGGC-GCTGGATGGAGGCTTGCCA-TCANNNNNNNNN----NNNNNNNNNNNNNNNNNNNNNNNNNNN
S_flavida_Yang4731_YN_CHN      TAGAGGAAGT-AAAAGTCGTAACAAGGTTTCCGT-AGGTGAACCTGCGGAAGGATCATTA-AAGAATG--TAGGCCT-CAC----AGCCG-TATTCTCACCCTTT-GTATACCAAT-ACCGC---GTTGCCTTGGCAGGCTGT---------------TACAGGCC-TGCCAGTGGATCA-TAAACCCTAGA--ATCTCTGCTGTCTGAG-----TACTATAC--AAT-AGTTAAAACTTTCAACAACGGATCTCTTGGTTCTGGCATCGATGAAGAACGCAGCGAAATGCGATAAGTAATGTGAATTGCAGAATTCAGTGAATCATCGAATCTTTGAACGCACATTGCGCCCTCTGGTATTCCAGGGGGCATGCCTGTTCGAGCGTCATT--ACAACCCTCACGCCTT-----GCGTGGTCTTGGGCTCGCCCTGTAG--------GGCCTGCCTCAAAGTCAGTGGCGGCACCGTCTGA--CCCCTAAGCGTAGTAA----CATCACCTCGCTT-CTGGGC-GCTGGATGGAGGCTTGCCA-TCAAACCCCCCCCC--AATTTTTACAGGTTGACCTCGGATCAG
S_flavida_Li1392_JL_CHN        TAGAGGAAGT-AAAAGTCGTAACAAGGTTTCCGT-AGGTGAACCTGCGGAAGGATCATTA-AAGAATG--TAGGCCT-CAC----AGCCG-TATTCTCACCCTTT-GTATACCAAT-ACCGC---GTTGCCTTGGCAGGCTGT---------------TACAGGCC-TGCCAGTGGATCA-TAAACCCTAGA--ATCTCTGCTGTCTGAG-----TACTATAC--AAT-AGTTAAAACTTTCAACAACGGATCTCTTGGTTCTGGCATCGATGAAGAACGCAGCGAAATGCGATAAGTAATGTGAATTGCAGAATTCAGTGAATCATCGAATCTTTGAACGCACATTGCGCCCTCTGGTATTCCAGGGGGCATGCCTGTTCGAGCGTCATT--ACAACCCTCACGCCTT-----GCGTGGTCTTGGGCTCGCCCTGTAG--------GGCCTGCCTCAAAGTCAGTGGCGGCACCGTCTGA--CCCCTAAGCGTAGTAA----CATCACCTCGCTT-CTGGGC-GCTGGATGGAGGCTTGCCA-TCAAACCCCCCC----AATTTT-ACAGG-TGACCTNNNNNNNN
S_flavida_Li1423_YN_CHN        NNNAGGAAGT-AAAAGTCGTAACAAGGTTTCCGT-AGGTGAACCTGCGGAAGGATCATTA-AAGAATG--TAGGCCT-CAC----AGCCG-TATTCTCACCCTTT-GTATACCAAT-ACCGC---GTTGCCTTGGCAGGCTGT---------------TACAGGCC-TGCCAGTGGATCA-TAAACCCTAGA--ATCTCTGCTGTCTGAG-----TACTATAC--AAT-AGTTAAAACTTTCAACAACGGATCTCTTGGTTCTGGCATCGATGAAGAACGCAGCGAAATGCGATAAGTAATGTGAATTGCAGAATTCAGTGAATCATCGAATCTTTGAACGCACATTGCGCCCTCTGGTATTCCAGGGGGCATGCCTGTTCGAGCGTCATT--ACAACCCTCACGCCTT-----GCGTGGTCTTGGGCTCGCCCTGTAG--------GGCCTGCCTCAAAGTCAGTGGCGGCACCGTCTGA--CCCCTAAGCGTAGTAA----CATCACCTCGCTT-CTGGGC-GCTGGATGGAGGCTTGCCA-TCAAACCCCCCCCC--AATTTTTACAGGTTGACCTCGGATCAG
S_flavida_Tang271_YN_CHN       TAGAGGAAGT-AAAAGTCGTAACAAGGTTTCCGT-AGGTGAACCTGCGGAAGGATCATTA-AAGAATG--TAGGCCT-CAC----AGCCG-TATTCTCACCCTTT-GTATACCAAT-ACCCC---GTTGCCTTGGCAGGCTGT---------------TACAGGCC-TGCCAGTGGATCA-TAAACCCTAGA--ATCTCTGCTGTCTGAG-----TACTATAT--AAT-AGTTAAAACTTTCAACAACGGATCTCTTGGTTCTGGCATCGATGAAGAACGCAGCGAAATGCGATAAGTAATGTGAATTGCAGAATTCAGTGAATCATCGAATCTTTGAACGCACATTGCGCCCTCTGGTATTCCAGGGGGCATGCCTGTTCGAGCGTCATT--ACAACCCTCACGCCTT-----GCGTGGTCTTGGGCTCGCCCTGTAG--------GGCCTGCCTCAAAGTCAGTGGCGGCACCGTCTGA--CCCCTAAGCGTAGTAA----CATCACCTCGCTT-CTGGGC-GCTGGATGGAGGCTTGCCA-TCAAACCCCCCCC---AATTTTTACAGGTTGACCTNNNNNNNN
S_flavida_Tang432_YN_CHN       TAGAGGAAGT-AAAAGTCGTAACAAGGTTTCCGT-AGGTGAACCTGCGGAAGGATCATTA-AAGAATG--TAGGCCT-CAC----AGCCG-TATTCTCACCCTTT-GTATACCAAT-ACCCC---GTTGCCTTGGCAGGCTGT---------------TACAGGCC-TGCCAGTGGATCA-TAAACCCTAGA--ATCTCTGCTGTCTGAG-----TACTATAT--AAT-AGTTAAAACTTTCAACAACGGATCTCTTGGTTCTGGCATCGATGAAGAACGCAGCGAAATGCGATAAGTAATGTGAATTGCAGAATTCAGTGAATCATCGAATCTTTGAACGCACATTGCGCCCTCTGGTATTCCAGGGGGCATGCCTGTTCGAGCGTCATT--ACAACCCTCACGCCTT-----GCGTGGTCTTGGGCTCGCCCTGTAG--------GGCCTGCCTCAAAGTCAGTGGCGGCACCGTCTGA--CCCCTAAGCGTAGTAA----CATCACCTCGCTT-CTGGGC-GCTGGATGGAGGCTTGCCA-TCAAACNNNNNN----NNNNNNNNNNNNNNNNNNNNNNNNNNN
S_flavida_Tang612_YN_CHN       NNNAGGAAGT-AAAAGTCGTAACAAGGTTTCCGT-AGGTGAACCTGCGGAAGGATCATTA-AAGAATG--TAGGCCT-CAC----AGCCG-TATTCTCACCCTTT-GTATACCAAT-ACCGC---GTTGCCTTGGCAGGCTGT---------------TACAGGCC-TGCCAGTGGATCA-TAAACCCTAGA--ATCTCTGCTGTCTGAG-----TACTATAC--AAT-AGTTAAAACTTTCAACAACGGATCTCTTGGTTCTGGCATCGATGAAGAACGCAGCGAAATGCGATAAGTAATGTGAATTGCAGAATTCAGTGAATCATCGAATCTTTGAACGCACATTGCGCCCTTTGGTATTCCAGGGGGCATGCCTGTTCGAGCGTCATT--ACAACCCTCACGCCTT-----GCGTGGTCTTGGGCTCGCCCTGTAG--------GGCCTGCCTCAAAGTCAGTGGCGGCACCGTCTGA--CCCCTAAGCGTAGTAA----CATCACCTCGCTT-CTGGGC-GCTGGATGGAGGCTTGCCA-TCAAACCCCCCCCCC-AATTTT-ACAGGTTGACCTCGGATCAG
S_flavida_Carbone311_EU        TAGAGGAAGT-AAAAGTCGTAACAAGGTTTCCGT-AGGTGAACCTGCGGAAGGATCATTA-AAGAATG--TAGGCCT-CAC----AGCCG-TATTCTCACCCTTT-GTATACCAAT-ACCGC---GTTGCCTTGGCAGGCTGT---------------TACAGGCC-TGCCAGTGGATCA-TAAACCCTAGA--ATCTCTGCTGTCTGAG-----TACTATAT--AAT-AGTTAAAACTTTCAACAACGGATCTCTTGGTTCTGGCATCGATGAAGAACGCAGCGAAATGCGATAAGTAATGTGAATTGCAGAATTCAGTGAATCATCGAATCTTTGAACGCACATTGCGCCCTCTGGTATTCCAGGGGGCATGCCTGTTCGAGCGTCATT--ACAACCCTCACGCCTT-----GCGTGGTCTTGGGCTCGCCCTGTAG--------GGCCTGCCTCAAAGTCAGTGGCGGCACCGTCTGA--CCCCTAAGCGTAGTAA----CATCACCTCGCTT-CTGGGC-GCTGGATGGAGGCTTGCCA-TCAAACCCCCCC----AATTTT-ACAGGTTGACCTCGGATCAG
S_flavida_AF433153_as_cf_flavi NNNNNNNNNN-NNNNNNNNNNNNNNNNNNNNNNN-AGGTGAACCTGCGGAAGGATCATTA-AAGAATG--TAGGCCT-CAC----AGCCG-TATTCTCACCCTTT-GTATACCAAT-ACCGC---GTTGCCTTGGCAGGCTGT---------------TACAGGCC-TGCCAGTGGATCA-TAAACCCTAGA--ATCTCTGCTGTCTGAG-----TACTATAC--AAT-AGTTAAAACTTTCAACAACGGATCTCTTGGTTCTGGCATCGATGAAGAACGCAGCGAAATGCGATAAGTAATGTGAATTGCAGAATTCAGTGAATCATCGAATCTTTGAACGCACATTGCGCCCTCTGGTATTCCAGGGGGCATGCCTGTTCGAGCGTCATT--ACAACCCTCACGCCTT-----GCGTGGTCTTGGGCCCGCCCTGTAG--------GGCCTGCCTCAAAGTCAGTGGCGGCACCGTCTGA--CCCCTAAGCGTAGTAA----CATCACCTCGCTT-CTGGGC-GCTGGATGGAGGCTTGCCA-TCAAACCCCCCCCCC-AATTTTTACAGGTTGACCTCGGATCAG
S_flavida_AF433152_as_cf_flavi NNNNNNNNNN-NNNNNNNNNNNNNNNNNNTCCGT-AGGTGAACCTGCGGAAGGATCATTA-AAGAATG--TAGGCCT-CAC----AGCCG-TATTCTCACCCTTT-GTATACCAAT-ACCGC---GTTGCCTTGGCAGGCTGT---------------TACAGGCC-TGCCAGTGGATCA-TAAACCCTAGA--ATCTCTGCTGTCTGAG-----TACTATAC--AAT-AGTTAAAACTTTCAACAACGGATCTCTTGGTTCTGGCATCGATGAAGAACGCAGCGAAATGCGATAAGTAATGTGAATTGCAGAATTCAGTGAATCATCGAATCTTTGAACGCACATTGCGCCCTCTGGTATTCCAGGGGGCATGCCTGTTCGAGCGTCATT--ACAACCCTCACGCCTT-----GCGTGGTCTTGGGCTCGCCCTGTAG--------GGCCTGCCTCAAAGTCAGTGGCGGCACCGTCTGA--CCCCTAAGCGTAGTAA----CATCACCTCGCTT-CTGGGC-GCTGGATGGAGGCTTGCCA-TCAAACCCCCCCCC--AATTTTTACAGGTTGACCTCGGATCAG
S_flavida_Cai111_YN_CHN        TAGAGGAAGT-AAAAGTCGTAACAAGGTTTCCGT-AGGTGAACCTGCGGAAGGATCATTA-AAGAATG--TAGGCCT-CAC----AGCCG-TATTCTCACCCTTT-GTATACCAAT-ACCCC---GTTGCCTTGGCAGGCTGT---------------TACAGGCC-TGCCAGTGGATCA-TAAACCCTAGA--ATCTCTGCTGTCTGAG-----TACTATAT--AAT-AGTTAAAACTTTCAACAACGGATCTCTTGGTTCTGGCATCGATGAAGAACGCAGCGAAATGCGATAAGTAATGTGAATTGCAGAATTCAGTGAATCATCGAATCTTTGAACGCACATTGCGCCCTTTGGTATTCCAGGGGGCATGCCTGTTCGAGCGTCATT--ACAACCCTCACGCCTT-----GCGTGGTCTTGGGCTCGCCCTGTAG--------GGCCTGCCTCAAAGTCAGTGGCGGCACCGTCTGA--CCCCTAAGCGTAGTAA----CATCACCTCGCTT-CTGGGC-GCTGGATGGAGGCTTGCCA-TCAAACCCCCCCCCC-AATTTTTACAGGTTGACCTCGGATCAG
S_flavida_Tang657_YN_CHN       TAGAGGAAGT-AAAAGTCGTAACAAGGTTTCCGT-AGGTGAACCTGCGGAAGGATCATTA-AAGAATG--TAGGCCT-CAC----AGCCG-TATTCTCACCCTTT-GTATACCAAT-ACCCC---GTTGCCTTGGCAGGCTGT---------------TACAGGCC-TGCCAGTGGATCA-TAAACCCTAGA--ATCTCTGCTGTCTGAG-----TACTATAT--AAT-AGTTAAAACTTTCAACAACGGATCTCTTGGTTCTGGCATCGATGAAGAACGCAGCGAAATGCGATAAGTAATGTGAATTGCAGAATTCAGTGAATCATCGAATCTTTGAACGCACATTGCGCCCTCTGGTATTCCAGGGGGCATGCCTGTTCGAGCGTCATT--ACAACCCTCACGCCTT-----GCGTGGTCTTGGGCTCGCCCTGTAG--------GGCCTGCCTCAAAGTCAGTGGCGGCACCGTCTGA--CCCCTAAGCGTAGTAA----CATCACCTCGCTT-CTGGGC-GCTGGATGGAGGCTTGCCA-TCAA-CCCCCCC----AATTTTTACAGGTTGACCTCGGATCAG
S_flavida_Tang658_YN_CHN       NNNNNNNNNN-NNNNNNNNNNNNNNNNNNTCCGT-AGGTGAACCTGCGGAAGGATCATTA-AAGAATG--TAGGCCT-CAC----AGCCG-TATTCTCACCCTTT-GTATACCAAT-ACCCC---GTTGCCTTGGCAGGCTGT---------------TACAGGCC-TGCCAGTGGATCA-TAAACCCTAGA--ATCTCTGCTGTCTGAG-----TACTATAT--AAT-AGTTAAAACTTTCAACAACGGATCTCTTGGTTCTGGCATCGATGAAGAACGCAGCGAAATGCGATAAGTAATGTGAATTGCAGAATTCAGTGAATCATCGAATCTTTGAACGCACATTGCGCCCTCTGGTATTCCAGGGGGCATGCCTGTTCGAGCGTCATT--ACAACCCTCACGCCTT-----GCGTGGTCTTGGGCTCGCCCTGTAG--------GGCCTGCCTCAAAGTCAGTGGCGGCACCGTCTGA--CCCCTAAGCGTAGTAA----CATCACCTCGCTT-CTGGGC-GCTGGATGGAGGCTTGCCA-TCAAACCCCCCC----AATTTTTACAGG-TGACCTCGGATCAG
S_flavida_Zhao874_YN_CHN       TAGAGGAAGTAAAAAGTCGTAACAAGGTTTCCGT-AGGTGAACCTGCGGAAGGATCATTA-AAGAATG--TAGGCCT-CAC----AGCCG-TATTCTCACCCTTT-GTATACCAAT-ACCCC---GTTGCCTTGGCAGGCTGT---------------TACAGGCC-TGCCAGTGGATCA-TAAACCCTAGA--ATCTCTGCTGTCTGAG-----TACTATAT--AAT-AGTTAAAACTTTCAACAACGGATCTCTTGGTTCTGGCATCGATGAAGAACGCAGCGAAATGCGATAAGTAATGTGAATTGCAGAATTCAGTGAATCATCGAATCTTTGAACGCACATTGCGCCCTCTGGTATTCCAGGGGGCATGCCTGTTCGAGCGTCATT--ACAACCCTCACGCCTT-----GCGTGGTCTTGGGCTCGCCCTGTAG--------GGCCTGCCTCAAAGTCAGTGGCGGCACCGTCTGA--CCCCTAAGCGTAGTAA----CATCACCTCGCTT-CTGGGC-GCTGGATGGAGGCTTGCCA-TCAAACCCCCCC----AATTTT-ACAGG-TGACCTCGGATCAG
S_flavida_Zhao8163_YN_CHN      TAGAGGAAGT-AAAAGTCGTAACAAGGTTTCCGT-AGGTGAACCTGCGGAAGGATCATTA-AAGAATG--TAGGCCT-CAC----AGCCG-TATTCTCACCCTTT-GTATACCAAT-ACCCC---GTTGCCTTGGCAGGCTGT---------------TACAGGCC-TGCCAGTGGATCA-TAAACCCTAGA--ATCTCTGCTGTCTGAG-----TACTATAT--AAT-AGTTAAAACTTTCAACAACGGATCTCTTGGTTCTGGCATCGATGAAGAACGCAGCGAAATGCGATAAGTAATGTGAATTGCAGAATTCAGTGAATCATCGAATCTTTGAACGCACATTGCGCCCTCTGGTATTCCAGGGGGCATGCCTGTTCGAGCGTCATT--ACAACCCTCACGCCTT-----GCGTGGTCTTGGGCTCGCCCTGTAG--------GGCCTGCCTCAAAGTCAGTGGCGGCACCGTCTGA--CCCCTAAGCGTAGTAA----CATCACCTCGCTT-CTGGGC-GCTGGATGGAGGCTTGCCA-TCAAACCCCCCC----AATTTTTACAGG-TGACCTCG-ATCAG
S_flavida_Wang2316_XJ_CHN      TAGAGGAAGT-AAAAGTCGTAACAAGGTTTCCGT-AGGTGAACCTGCGGAAGGATCATTA-AAGAATG--TAGGCCT-CAC----AGCCG-TATTCTCACCCTTT-GTATACCAAT-ACCGC---GTTGCCTTGGCAGGCTGT---------------TACAGGCC-TGCCAGTGGATCA-TAAACCCTAGA--ATCTCTGCTGTCTGAG-----TACTATAC--AAT-AGTTAAAACTTTCAACAACGGATCTCTTGGTTCTGGCATCGATGAAGAACGCAGCGAAATGCGATAAGTAATGTGAATTGCAGAATTCAGTGAATCATCGAATCTTTGAACGCACATTGCGCCCTCTGGTATTCCAGGGGGCATGCCTGTTCGAGCGTCATT--ACAACCCTCACGCCTT-----GCGTGGTCTTGGGCTCGCCCTGTAG--------GGCCTGCCTCAAAGTCAGTGGCGGCACCGTCTGA--CCCCTAAGCGTAGTAA----CATCACCTCGCTT-CTGGGC-GCTGGATGGAGGCTTGCCA-TCAAACCCCCCC----AATTTTTACAGGTTGACCTCGGATCAG
S_flavida_Wang2622_HLJ_CHN     NNGAGGAAGT-AAAAGTCGTAACAAGGTTTCCGT-AGGTGAACCTGCGGAAGGATCATTA-AAGAATG--TAGGCCT-CAC----AGCCG-TATTCTCACCCTTT-GTATACCAAT-ACCGC---GTTGCCTTGGCAGGCTGT---------------TACAGGCC-TGCCAGTGGATCA-TAAACCCTAGA--ATCTCTGCTGTCTGAG-----TACTATAC--AAT-AGTTAAAACTTTCAACAACGGATCTCTTGGTTCTGGCATCGATGAAGAACGCAGCGAAATGCGATAAGTAATGTGAATTGCAGAATTCAGTGAATCATCGAATCTTTGAACGCACATTGCGCCCTCTGGTATTCCAGGGGGCATGCCTGTTCGAGCGTCATT--ACAACCCTCACGCCTT-----GCGTGGTCTTGGGCTCGCCCTGTAG--------GGCCTGCCTCAAAGTCAGTGGCGGCACCGTCTGA--CCCCTAAGCGTAGTAA----CATCACCTCGCTT-CTGGGC-GCTGGATGGAGGCTTGCCA-TCAAACCCCCCC----AATTTTTACAGGTTGACCTCGGATCAG
S_flavida_13_34_GS_CHN         TAGAGGAAGT-AAAAGTCGTAACAAGGTTTCCGT-AGGTGAACCTGCGGAAGGATCATTA-AAGAATG--TAGGCCT-CAC----AGCCG-TATTCTCACCCTTT-GTATACCAAT-ACCGC---GTTGCCTTGGCAGGCTGT---------------TACAGGCC-TGCCAGTGGATCA-TAAACCCTAGA--ATCTCTGCTGTCTGAG-----TACTATAC--AAT-AGTTAAAACTTTCAACAACGGATCTCTTGGTTCTGGCATCGATGAAGAACGCAGCGAAATGCGATAAGTAATGTGAATTGCAGAATTCAGTGAATCATCGAATCTTTGAACGCACATTGCGCCCTCTGGTATTCCAGGGGGCATGCCTGTTCGAGCGTCATT--ACAACCCTCACGCCTT-----GCGTGGTCTTGGGCTCGCCCTGTAG--------GGCCTGCCTCAAAGTCAGTGGCGGCACCGTCTGA--CCCCTAAGCGTAGTAA----CATCACCTCGCTT-CTGGGC-GCTGGATGGAGGCTTGCCA-TCAAACCCCCCC----AATTTT-ACAGG-TGACCTCG-ATCAG
S_flavida_Yang5078_JL_CHN      NNNNNNNNNN-NNNNNNNNNNNNNNNNNNTCCGT-AGGTGAACCTGCGGAAGGATCATTA-AAGAATG--TAGGCCT-CAC----AGCCG-TATTCTCACCCTTT-GTATACCAAT-ACCGC---GTTGCCTTGGCAGGCTGT---------------TACAGGCC-TGCCAGTGGATCA-TAAACCCTAGA--ATCTCTGCTGTCTGAG-----TACTATAC--AAT-AGTTAAAACTTTCAACAACGGATCTCTTGGTTCTGGCATCGATGAAGAACGCAGCGAAATGCGATAAGTAATGTGAATTGCAGAATTCAGTGAATCATCGAATCTTTGAACGCACATTGCGCCCTCTGGTATTCCAGGGGGCATGCCTGTTCGAGCGTCATT--ACAACCCTCACGCCTT-----GCGTGGTCTTGGGCTCGCCCTGTAG--------GGCCTGCCTCAAAGTCAGTGGCGGCACCGTCTGA--CCCCTAAGCGTAGTAA----CATCACCTCGCTT-CTGGGC-GCTGGATGGAGGCTTGCCA-TCAAACCCCCCC----AATTTTTACAGGTTGACCTCGGATCAG
S_flavida_Yang5116_JL_CHN      NNNAGGAAGT-AAAAGTCGTAACAAGGTTTCCGT-AGGTGAACCTGCGGAAGGATCATTA-AAGAATG--TAGGCCT-CAC----AGCCG-TATTCTCACCCTTT-GTATACCAAT-ACCGC---GTTGCCTTGGCAGGCTGT---------------TACAGGCC-TGCCAGTGGATCA-TAAACCCTAGA--ATCTCTGCTGTCTGAG-----TACTATAC--AAT-AGTTAAAACTTTCAACAACGGATCTCTTGGTTCTGGCATCGATGAAGAACGCAGCGAAATGCGATAAGTAATGTGAATTGCAGAATTCAGTGAATCATCGAATCTTTGAACGCACATTGCGCCCTCTGGTATTCCAGGGGGCATGCCTGTTCGAGCGTCATT--ACAACCCTCACGCCTT-----GCGTGGTCTTGGGCTCGCCCTGTAG--------GGCCTGCCTCAAAGTCAGTGGCGGCACCGTCTGA--CCCCTAAGCGTAGTAA----CATCACCTCGCTT-CTGGGC-GCTGGATGGAGGCTTGCCA-TCAAACCCCCCC----AATTTT-ACAGG-TGACCTCGGATCAG
S_flavida_Yang5119_JL_CHN      TAGAGGAAGT-AAAAGTCGTAACAAGGTTTCCGT-AGGTGAACCTGCGGAAGGATCATTA-AAGAATG--TAGGCCT-CAC----AGCCG-TATTCTCACCCTTT-GTATACCAAT-ACCGC---GTTGCCTTGGCAGGCTGT---------------TACAGGCC-TGCCAGTGGATCA-TAAACCCTAGA--ATCTCTGCTGTCTGAG-----TACTATAC--AAT-AGTTAAAACTTTCAACAACGGATCTCTTGGTTCTGGCATCGATGAAGAACGCAGCGAAATGCGATAAGTAATGTGAATTGCAGAATTCAGTGAATCATCGAATCTTTGAACGCACATTGCGCCCTCTGGTATTCCAGGGGGCATGCCTGTTCGAGCGTCATT--ACAACCCTCACGCCTT-----GCGTGGTCTTGGGCTCGCCCTGTAG--------GGCCTGCCTCAAAGTCAGTGGCGGCACCGTCTGA--CCCCTAAGCGTAGTAA----CATCACCTCGCTT-CTGGGC-GCTGGATGGAGGCTTGCCA-TCAAACCCCCCC----AATTTTTACAGGTTGACCTCGGATCAG
S_flavida_Zhu587_GS_CHN        TAGAGGAAGT-AAAAGTCGTAACAAGGTTTCCGT-AGGTGAACCTGCGGAAGGATCATTA-AAGAATG--TAGGCCT-CAC----AGCCG-TATTCTCACCCTTT-GTATACCAAT-ACCGC---GTTGCCTTGGCAGGCTGT---------------TACAGGCC-TGCCAGTGGATCA-TAAACCCTAGA--ATCTCTGCTGTCTGAG-----TACTATAC--AAT-AGTTAAAACTTTCAACAACGGATCTCTTGGTTCTGGCATCGATGAAGAACGCAGCGAAATGCGATAAGTAATGTGAATTGCAGAATTCAGTGAATCATCGAATCTTTGAACGCACATTGCGCCCTCTGGTATTCCAGGGGGCATGCCTGTTCGAGCGTCATT--ACAACCCTCACGCCTT-----GCGTGGTCTTGGGCTCGCCCTGTAG--------GGCCTGCCTCAAAGTCAGTGGCGGCACCGTCTGA--CCCCTAAGCGTAGTAA----CATCACCTCGCTT-CTGGGC-GCTGGATGGAGGCTTGCCA-TCAAACCCCCCC----AATTTT-ACAGG-TGACCTCG-ATCAG
S_flavida_Ge3348_SC_CHN        TAGAGGAAGT-AAAAGTCGTAACAAGGTTTCCGT-AGGTGAACCTGCGGAAGGATCATTA-AAGAATG--TAGGCCT-CAC----AGCCG-TATTCTCACCCTTT-GTATACCAAT-ACCGC---GTTGCCTTGGCAGGCTGT---------------TACAGGCC-TGCCAGTGGATCA-TAAACCCTAGA--ATCTCTGCTGTCTGAG-----TACTATAC--AAT-AGTTAAAACTTTCAACAACGGATCTCTTGGTTCTGGCATCGATGAAGAACGCAGCGAAATGCGATAAGTAATGTGAATTGCAGAATTCAGTGAATCATCGAATCTTTGAACGCACATTGCGCCCTCTGGTATTCCAGGGGGCATGCCTGTTCGAGCGTCATT--ACAACCCTCACGCCTT-----GCGTGGTCTTGGGCTCGCCCTGTAG--------GGCCTGCCTCAAAGTCAGTGGCGGCACCGTCTGA--CCCCTAAGCGTAGTAA----CATCACCTCGCTT-CTGGGC-GCTGGATGGAGGCTTGCCA-TCAAACCCCCCCCC--AATTTTTACAGGTTGACCTCGGATCAG
C_sichuanenesis_Ge3329_SC_CHN  TAGAGGAAGT-AAAAGTCGTAACAAGGTTTCCGT-AGGTGAACCTGCGGAAGGATCATTA-AAGAATC--TAGGCTT-AAC----CGCCA-TATTCTCACCCTTT-GTATACCTAT-ACCAT---GTTGCCTTGGCAGGCTGT---------------CACCAGCC-TGCCGGTGGACT--TCAACCCTAGA--ATCTCTGCTGTCTGAG-----TACTATAT--AAT-AGTTAAAACTTTCAACAACGGATCTCTTGGTTCTGGCATCGATGAAGAACGCAGCGAAATGCGATAAGTAATGTGAATTGCAGAATTCAGTGAATCATCGAATCTTTGAACGCACATTGCGCCCTCTGGTATTCCAGGGGGCATGCCTGTTCGAGCGTCATT--ACAACCCTCACGCCTC-----GCGTGGTCTTGGGCTCGCCCTGTAG--------GGCCTGCCTCAAAGTCAGTGGCGGCGCTGTCCGA--CCCCTAAGCGTAGTAA----ATACACCTCGCTT-TTGGGC-GCTGGATGGAGGCCTGCCA-TGAACCCCCC------ACTTT--ACAGGTTGACCTCGGATCAG
C_sichuanensis_Li648_YN_CHN    TAGAGGAAGT-AAAAGTCGTAACAAGGTTTCCGT-AGGTGAACCTGCGGAAGGATCATTA-AAGAATC--TAGGCTT-AAC----CGCCA-TATTCTCACCCTTT-GTATACCTAT-ACCAT---GTTGCCTTGGCAGGCTGT---------------CACCAGCC-TGCCGGTGGACT--TCAACCCTAGA--ATCTCTGCTGTCTGAG-----TACTATAT--AAT-AGTTAAAACTTTCAACAACGGATCTCTTGGTTCTGGCATCGATGAAGAACGCAGCGAAATGCGATAAGTAATGTGAATTGCAGAATTCAGTGAATCATCGAATCTTTGAACGCACATTGCGCCCTCTGGTATTCCAGGGGGCATGCCTGTTCGAGCGTCATT--ACAACCCTCACGCCTC-----GCGTGGTCTTGGGCTCGCCCTGTAG--------GGCCTGCCTCAAAGTCAGTGGCGGCGCTGTCCGA--CCCCTAAGCGTAGTAA----ATACACCTCGCTT-TTGGGC-GCTGGATGGAGGCCTGCCA-TGAACNNNNN------NNNNNNNNNNNNNNNNNNNNNNNNNNN
C_sichuanensis_Li1457_YN_CHN   TAGAGGAAGT-AAAAGTCGTAACAAGGTTTCCGT-AGGTGAACCTGCGGAAGGATCATTA-AAGAATC--TAGGCTT-AAC----CGCCA-TATTCTCACCCTTT-GTATACCTAT-ACCAT---GTTGCCTTGGCAGGCTGT---------------CACCAGCC-TGCCGGTGGACT--TCAACCCTAGA--ATCTCTGCTGTCTGAG-----TACTATAT--AAT-AGTTAAAACTTTCAACAACGGATCTCTTGGTTCTGGCATCGATGAAGAACGCAGCGAAATGCGATAAGTAATGTGAATTGCAGAATTCAGTGAATCATCGAATCTTTGAACGCACATTGCGCCCTCTGGTATTCCAGGGGGCATGCCTGTTCGAGCGTCATT--ACAACCCTCACGCCTC-----GCGTGGTCTTGGGCTCGCCCTGTAG--------GGCCTGCCTCAAAGTCAGTGGCGGCGCTGTCCGA--CCCCTAAGCGTAGTAA----ATACACCTCGCTT-TTGGGC-GCTGGATGGAGGCCTGCCA-TGAACCCCCC------ACTTT--ACAGGTTGACCTCGGATCAG
C_sichuanensis_Li1521_YN_CHN   TAGAGGAAGT-AAAAGTCGTAACAAGGTTTCCGT-AGGTGAACCTGCGGAAGGATCATTA-AAGAATC--TAGGCTT-AAC----CGCCA-TATTCTCACCCTTT-GTATACCTAT-ACCAT---GTTGCCTTGGCAGGCTGT---------------CACCAGCC-TGCCGGTGGACT--TCAACCCTAGA--ATCTCTGCTGTCTGAG-----TACTATAT--AAT-AGTTAAAACTTTCAACAACGGATCTCTTGGTTCTGGCATCGATGAAGAACGCAGCGAAATGCGATAAGTAATGTGAATTGCAGAATTCAGTGAATCATCGAATCTTTGAACGCACATTGCGCCCTCTGGTATTCCAGGGGGCATGCCTGTTCGAGCGTCATT--ACAACCCTCACGCCTC-----GCGTGGTCTTGGGCTCGCCCTGTAG--------GGCCTGCCTCAAAGTCAGTGGCGGCGCTGTCCGA--CCCCTAAGCGTAGTAA----ATACACCTCGCTT-TTGGGC-GCTGGATGGAGGCCTGCCA-TGAACCCCCC------ACTTT--ACAGGTTGACCTCGGATCAG
C_sichuanensis_AF433147_SC_CHN NNNNNNNNNN-NNNNNNNNNNNNNNNNNNNNNNN-AGGTGAACCTGCGGAAGGATCATTA-AAGAATC--TAGGCTT-AAC----CGCCA-TATTCTCACCCTTT-GTATACCTAT-ACCAT---GTTGCCTTGGCAGGCTGT---------------CACCAGCC-TGCCGGTGGACT--TCAACCCTAGA--ATCTCTGCTGTCTGAG-----TACTATAT--AAT-AGTTAAAACTTTCAACAACGGATCTCTTGGTTCTGGCATCGATGAAGAACGCAGCGAAATGCGATAAGTAATGTGAATTGCAGAATTCAGTGAATCATCGAATCTTTGAACGCACATTGCGCCCTCTGGTATTCCAGGGGGCATGCCTGTTCGAGCGTCATT--ACAACCCTCACGCCTC-----GCGTGGTCTTGGGCTCGCCCTGTAG--------GGCCTGCCTCAAAGTCAGTGGCGGCGCTGTCCGA--CCCCTAAGCGTAGTAA----ATACACCTCGCTT-TTGGGC-GCTGGATGGAGGCCTGCCA-TGAACCCCCC------ACTTT--ACAGGTTGACCTCGGATCAG
C_sp9_Wang2324_NM_CHN          TAGAGGAAGT-AAAAGTCGTAACAAGGTTTCCGT-AGGTGAACCTGCGGAAGGATCATTA-CAGAATT--TCGGCTT-TAC----CGCCA-TCTTCTCACCCTCT-GTATACCTAT-ACTAT---ATTGCCTTGGCAGGCTGT---------------TGCCAGCC-TGCCGGTGGACC--TCAACCCTGAA--ATCTCTGCTGTCTGAG-----TACTATAC--AAT-AGTTAAAACTTTCAACAACGGATCTCTTGGTTCTGGCATCGATGAAGAACGCAGCGAAATGCGATAAGTAATGTGAATTGCAGAATTCAGTGAATCATCGAATCTTTGAACGCACATTGCGCCCTCTGGTATTCCAGGGGGCATGCCTGTTCGAGCGTCATT-AACAACCCTCACGCCTA-----GCGTGGTCTTGGGCTGGCCCTGTAG--------GGCCTGCCTCAAAGTCAGTGGCGGCGTCGTCTGA--CCCCTAAGCGTAGTAAC---ATACACCTCGCTT-TTGGGT-GCTGGATTGAGGCTTGCTA-GGAACCCCC-------AACTTTTACAGGTTGACCTCGGATCAG
C_sp15_Yang5470_XZ_CHN         TAGAGGAAGT-AAAAGTCGTAACAAGGTTTCCGT-AGGTGAACCTGCGGAAGGATCATTA-AAGAATT--TAGGCTT-TAC----CGCCA-TCTTCTCACCCTTT-GTATATCTATACCTAT---GTTGCCTTGGCAGGCTGT---------------CACCAGCC-TGCCGGTGGACC--TCAACTCTAGC--ATCTCTGCTGTCTGAG-----TACTATAT--AAT-AGTTAAAACTTTCAACAACGGATCTCTTGGTTCTGGCATCGATGAAGAACGCAGCGAAATGCGATAAGTAATGTGAATTGCAGAATTCAGTGAATCATCGAATCTTTGAACGCACATTGCGCCCTCTGGTATTCCAGGGGGCATGCCTGTTCGAGCGTCATT--ACAACCCTCACGCCTA-----GCGTGGTCTTGGGCTCGCCCTGTAG--------GGCCTGCCTCAAAGTCAGTGGCGGCGTCATCTGA--CCCCTAAGCGTAGTAAC---ATACACCTCGCTT-TTGGGC-GCTGGATGGAAGCTTGCCA-TGAACCCCC-------AATCTT-ACAGGTTGACCTCGGATCAG
C_sp14_Ge835_SC_CHN            TAGAGGAAGT-AAAAGTCGTAACAAGGTTTCCGT-AGGTGAACCTGCGGAAGGATCATTA-AAGAATT--TAGGCTT-TAC----CGCCA-TATTCTCACCCTTT-GTATATCTATACCTAT---GTTGCCTTGGCAGGCTGT---------------CACCAGCC-TGCCGGTGGACC--TCAACCCTAGA--ATTCCTGCTGTCTGAG-----TACTATAT--AAT-AGTTAAAACTTTCAACAACGGATCTCTTGGTTCTGGCATCGATGAAGAACGCAGCGAAATGCGATAAGTAATGTGAATTGCAGAATTCAGTGAATCATCGAATCTTTGAACGCACATTGCGCCCTCTGGTATTCCAGGGGGCATGCCTGTTCGAGCGTCATT--ACAACCCTCACGCCTA-----GCGTGGTCTTGGGCTCGCCCTGTAG--------GGCCTGCCTCAAAGTCAGTGGCGGCGTCATCTGA--CCCCTAAGCGTAGTAAC---ATACACCTCGCTT-TTGGGC-GCTGGATGGAGGCTTGCCA-TGAACCCC-------TAATCTT-ACAGGTTGACCTCNNNNNNN
C_sp4_Ge383_XZ_CHN             TAGAGGAAGT-AAAAGTCGTAACAAGGTTTCCGT-AGGTGAACCTGCGGAAGGATCATTA-AAGAATC--TAGGCTT-TAC----CGCCA-TATTCTCACCCTTT-GTATATCTAT-ACTAT---GTTGCCTTGGCAGGCTGT---------------CACCAGCC-TGCCGGTGGACC--TCAACTCTAGA--ATTCCTGCTGTCTGAG-----TACTATAT--AAT-AGTTAAAACTTTCAACAACGGATCTCTTGGTTCTGGCATCGATGAAGAACGCAGCGAAATGCGATAAGTAATGTGAATTGCAGAATTCAGTGAATCATCGAATCTTTGAACGCACATTGCGCCCTCTGGTATTCCAGGGGGCATGCCTGTTCGAGCGTCATT--ACAACCCTCACGCCTA-----GCGTGGTCTTGGGCTCGCCCTGTAG--------GGCCTGCCTCAAAGTCAGTGGCGGCGTCATCTGA--CCCCTAAGCGTAGTAAT---ATACACCTCGCTT-TTGGGC-GCTGGATGGAGGCCTGCCA-TGAACCCCCCC-----AATTTT-ACAGG-TGACCTCG-ATCAG
C_sp4_5_80_GS_CHN              TAGAGGAAGT-AAAAGTCGTAACAAGGTTTCCGT-AGGTGAACCTGCGGAAGGATCATTA-AAGAATC--TAGGCTT-TAC----CGCCA-TATTCTCACCCTTT-GTATATCTAT-ACTAT---GTTGCCTTGGCAGGCTGT---------------CACCAGCC-TGCCGGTGGACC--TCAACTCTAGA--ATTCCTGCTGTCTGAG-----TACTATAT--AAT-AGTTAAAACTTTCAACAACGGATCTCTTGGTTCTGGCATCGATGAAGAACGCAGCGAAATGCGATAAGTAATGTGAATTGCAGAATTCAGTGAATCATCGAATCTTTGAACGCACATTGCGCCCTCTGGTATTCCAGGGGGCATGCCTGTTCGAGCGTCATT--ACAACCCTCACGCCTA-----GCGTGGTCTTGGGCTCGCCCTGTAG--------GGCCTGCCTCAAAGTCAGTGGCGGCGTCATCTGA--CCCCTAAGCGTAGTAAT---ATACACCTCGCTT-TTGGGC-GCTGGATGGAGGCCTGCCA-TGAACCCCCCC-----AATTT--ACAGG-TGACCTCG-ATCAG
C_sp13_Ge281_XZ_CHN            TAGAGGAAGT-AAAAGTCGTAACAAGGTTTCCGT-AGGTGAACCTGCGGAAGGATCATTA-AAGAATT--TAGGCTT-TAC----CGCCA-TATTCTCACCCTTT-GTATATCTAT-ACTAT---GTTGCCTTGGCAGGCTGG---------------CAACAGCC-TGCCGGTGGACC--TCAACTCTAGA--ATTCCTGCTGTCTGAG-----TACTATAT--AAT-AGTTAAAACTTTCAACAACGGATCTCTTGGTTCTGGCATCGATGAAGAACGCAGCGAAATGCGATAAGTAATGTGAATTGCAGAATTCAGTGAATCATCGAATCTTTGAACGCACATTGCGCCCTCTGGTATTCCAGGGGGCATGCCTGTTCGAGCGTCATT--ACAACCCTCACGCCTA-----GCGTGGTCTTGGGCTCGCCCTGTAG--------GGCCTGCCTCAAAGTCAGTGGCGGCGTCATCTGA--CCCCTAAGCGTAGTAAT---ATACACCTCGCTT-TTGGGC-GCTGGATGGAGGCTTGCCA-TGAACCCCC-------AATTTT-ACAGG-TGACCTCGGATCAG
C_sp13_Yang4291_XZ_CHN         TAGAGGAAGT-AAAAGTCGTAACAAGGTTTCCGT-AGGTGAACCTGCGGAAGGATCATTA-AAGAATT--TAGGCTT-TAC----CGCCA-TATTCTCACCCTTT-GTATATCTAT-ACTAT---GTTGCCTTGGCAGGCTGG---------------CAACAGCC-TGCCGGTGGACC--TCAACTCTAGA--ATTCCTGCTGTCTGAG-----TACTATAT--AAT-AGTTAAAACTTTCAACAACGGATCTCTTGGTTCTGGCATCGATGAAGAACGCAGCGAAATGCGATAAGTAATGTGAATTGCAGAATTCAGTGAATCATCGAATCTTTGAACGCACATTGCGCCCTCTGGTATTCCAGGGGGCATGCCTGTTCGAGCGTCATT--ACAACCCTCACGCCTA-----GCGTGGTCTTGGGCTCGCCCTGTAG--------GGCCTGCCTCAAAGTCAGTGGCGGCGTCATCTGA--CCCCTAAGCGTAGTAAT---ATACACCTCGCTT-TTGGGC-GCTGGATGGAGGCTTGCCA-TGAACCCCC-------AATTTT-ACAGG-TGACCTCG-ATCAG
C_sp13_Ge241_XZ_CHN            TAGAGGAAGT-AAAAGTCGTAACAAGGTTTCCGT-AGGTGAACCTGCGGAAGGATCATTA-AAGAATT--TAGGCTT-TAC----CGCCA-TATTCTCACCCTTT-GTATATCTAT-ACTAT---GTTGCCTTGGCAGGCTGG---------------CAACAGCC-TGCCGGTGGACC--TCAACCCTAGA--ATTCCTGCTGTCTGAG-----TACTATAT--AAT-AGTTAAAACTTTCAACAACGGATCTCTTGGTTCTGGCATCGATGAAGAACGCAGCGAAATGCGATAAGTAATGTGAATTGCAGAATTCAGTGAATCATCGAATCTTTGAACGCACATTGCGCCCTCTGGTATTCCAGGGGGCATGCCTGTTCGAGCGTCATT--ACAACCCTCACGCCTA-----GCGTGGTCTTGGGCTCGCCCTGTAG--------GGCCTGCCTCAAAGTCAGTGGCGGCGTCATCTGA--CCCCTAAGCGTAGTAAT---ATACACCTCGCTT-TTGGGC-GCTGGATGGAGGCTTGCCA-TGAACCCCC-------AATTTT-ACAGG-TGACCTCG-ATCAG
C_sp13_Yang4258_XZ_CHN         TAGAGGAAGT-AAAAGTCGTAACAAGGTTTCCGT-AGGTGAACCTGCGGAAGGATCATTA-AAGAATT--TAGGCTT-TAC----CGCCA-TATTCTCACCCTTT-GTATATCTAT-ACTAT---GTTGCCTTGGCAGGCTGG---------------CAACAGCC-TGCCGGTGGACC--TCAACCCTAGA--ATTCCTGCTGTCTGAG-----TACTATAT--AAT-AGTTAAAACTTTCAACAACGGATCTCTTGGTTCTGGCATCGATGAAGAACGCAGCGAAATGCGATAAGTAATGTGAATTGCAGAATTCAGTGAATCATCGAATCTTTGAACGCACATTGCGCCCTCTGGTATTCCAGGGGGCATGCCTGTTCGAGCGTCATT--ACAACCCTCACGCCTA-----GCGTGGTCTTGGGCTCGCCCTGTAG--------GGCCTGCCTCAAAGTCAGTGGCGGCGTCATCTGA--CCCCTAAGCGTAGTAAT---ATACACCTCGCTT-TTGGGC-GCTGGATGGAGGCTTGCCA-TGAACCCCC-------AATTTT-ACAGG-TGACCTCG-ATCAG
C_sp8_Ge2250_USA               TAGAGGAAGT-AAAAGTCGTAACAAGGTTTCCGT-AGGTGAACCTGCGGAAGGATCATTA-CAGAATT--TAGGCTT-TAC----CGCCA-TATTCTCACCCTGT-GTATACTTAT-ACTAC---GTTGCCTTGGCAGGCTGT---------------CACCAGCC-TGCCGGTGGACC--TCAACTCTAGA--ATCTCTGCTGTCTGAG-----TACTATAT--AAT-AGTTAAAACTTTCAACAACGGATCTCTTGGTTCTGGCATCGATGAAGAACGCAGCGAAATGCGATAAGTAATGTGAATTGCAGAATTCAGTGAATCATCGAATCTTTGAACGCACATTGCGCCCTCTGGTATTCCAGGGGGCATGCCTGTTCGAGCGTCATT--ACAACCCTCACGCCTA-----GCGTGGTCTTGGGCTCGCCCTGTAG--------GGCCTGCCTCAAAGTTAGTGGCGGCGTCGTCCGA--TCCCTAAGCGTAGTAAA---ATACACCTCGCTT-TTGGGC-GCTGGATGGAGGCTTGCTA-TGAACCCCC-------ACTTTT-ACAGG-TGACCTCG-ATCAG
C_sp12_Ge829_SC_CHN            TAGAGGAAGT-AAAAGTCGTAACAAGGTTTCCGT-AGGTGAACCTGCGGAAGGATCATTA-AAGAATT--TAGGCTT-AAC----CGCCA-TATTCTCACCCTAT-GTATACTTAT-ACTAT---GTTGCCTTGGCAGGCTGG---------------CAACAGCC-TGCCGGTGGACC--TCAACTCTAGA--ATCTTTGCTGTCTGAG-----TACTATAT--AAT-AGTTAAAACTTTCAACAACGGATCTCTTGGTTCTGGCATCGATGAAGAACGCAGCGAAATGCGATAAGTAATGTGAATTGCAGAATTCAGTGAATCATCGAATCTTTGAACGCACATTGCGCCCTCTGGTATTCCAGGGGGCATGCCTGTTCGAGCGTCATT--ACAACCCTCACGCCTA-----GCGTGGTCTTGGGCTCGCCCTGTAG--------GGCCTGCCTCAAAGTCAGTGGCGGCGTCGTCTGA--CCCCTAAGCGTAGTAAA---ATACACCTCGCTT-CTGGGC-GCTGGATGGAGGCTTGCTA-TGAACCCCC-------AATTT--ACAGG-TGACCTCGNNNNNN
C_sp12_Ge240_XZ_CHN            TAGAGGAAGT-AAAAGTCGTAACAAGGTTTCCGT-AGGTGAACCTGCGGAAGGATCATTA-AAGAATT--TAGGCTT-AAC----CGCCA-TATTCTCACCCTAT-GTATACTTAT-ACTAT---GTTGCCTTGGCAGGCTGG---------------CAACAGCC-TGCCGGTGGACC--TCAACTCTAGA--ATCTTTGCTGTCTGAG-----TACTATAT--AAT-AGTTAAAACTTTCAACAACGGATCTCTTGGTTCTGGCATCGATGAAGAACGCAGCGAAATGCGATAAGTAATGTGAATTGCAGAATTCAGTGAATCATCGAATCTTTGAACGCACATTGCGCCCTCTGGTATTCCAGGGGGCATGCCTGTTCGAGCGTCATT--ACAACCCTCACGCCTA-----GCGTGGTCTTGGGCTCGCCCTGTAG--------GGCCTGCCTCAAAGTCAGTGGCGGCGTCGTCTGA--CCCCTAAGCGTAGTAAA---ATACACCTCGCTT-CTGGGC-GCTGGATGGAGGCTTGCTA-TGAACCCCC-------AATTT--ACAGG-TGACCTCGGATCAG
C_sp12_Yang4296_XZ_CHN         TAGAGGAAGT-AAAAGTCGTAACAAGGTTTCCGT-AGGTGAACCTGCGGAAGGATCATTA-AAGAATT--TAGGCTT-AAC----CGCCA-TATTCTCACCCTAT-GTATACTTAT-ACTAT---GTTGCCTTGGCAGGCTGG---------------CAACAGCC-TGCCGGTGGACC--TCAACTCTAGA--ATCTTTGCTGTCTGAG-----TACTATAT--AAT-AGTTAAAACTTTCAACAACGGATCTCTTGGTTCTGGCATCGATGAAGAACGCAGCGAAATGCGATAAGTAATGTGAATTGCAGAATTCAGTGAATCATCGAATCTTTGAACGCACATTGCGCCCTCTGGTATTCCAGGGGGCATGCCTGTTCGAGCGTCATT--ACAACCCTCACGCCTA-----GCGTGGTCTTGGGCTCGCCCTGTAG--------GGCCTGCCTCAAAGTCAGTGGCGGCGTCGTCTGA--CCCCTAAGCGTAGTAAA---ATACACCTCGCTT-CTGGGC-GCTGGATGGAGGCTTGCTA-TGAACCCCC-------AATTT--ACAGGTTGACCTCGGATCAG
C_sp6_Yang5219_YN_CHN          NNNNNNNNNN-NNNNNNNNNNNNNNNNNNNNNNN-NNNNNNACCTGCGGAAGGATCATTA-CAGAATT--TAGGCGT-TAC----CGCCA-TCTTCTCACCCCTT-GTATCCTTAT-ACTAT---GTTGCCTTGGCAGGCTAT---------------TGCTAGTC-TGCCAGTGGACCC-TCAACTCTCGA--ATCTCTGCTGTCTGAG-----TACTATCT--AAT-AGTTAAAACTTTCAACAACGGATCTCTTGGTTCTGGCATCGATGAAGAACGCAGCGAAATGCGATAAGTAATGTGAATTGCAGAATTCAGTGAATCATCGAATCTTTGAACGCACATTGCGCCCTCTGGTATTCCAGGGGGCATGCCTGTTCGAGCGTCATT--ACAACCCTCACGCCTA-----GCGTGGTCTTGGGCTCGCCCTGTAG--------GGCCTGCCTCAAAGTTAGTGGCGGCGGCGTCTGA--CCCCTAAGCGTAGTAAACATATACACCTCGCTT-CTGGGCTGTTGGATGGAGGCTTGCCA-GGAACCCCC-------AACTTTTACAGG-TGACCTCGGATCAG
C_sp6_Deng2011_BC_YN_CHN       NNNTGGAAGT-AAAAGTCGTAACAAGGTTTCCGT-AGGTGAACCTGCGGAAGGATCATTA-CAGAATT--TAGGCGT-TAC----CGCCA-TCTTCTCACCCCTT-GTATCCTTAT-ACTATT--GTTGCCTTGGCAGGCTAT---------------TGCTAGTC-TGCCAGTGGACCC-TCAACTCTCGA--ATCTCTGCCGTCTGAG-----TACTATCT--AAT-AGTTAAAACTTTCAACAACGGATCTCTTGGTTCTGGCATCGATGAAGAACGCAGCGAAATGCGATAAGTAATGTGAATTGCAGAATTCAGTGAATCATCGAATCTTTGAACGCACATTGCGCCCTCTGGTATTCCAGGGGGCATGCCTGTTCGAGCGTCATT--ACAACCCTCACGCCTA-----GCGTGGTCTTGGGCTCGCCCTGTAG--------GGCCTGCCTCAAAGTTAGTGGCGGCGGCGTCTGA--CCCCTAAGCGTAGTAAACATATACACCTCGCTT-CTGGGCTGTTGGATGGAGGCTTGCCA-GGAACCCCC-------AACTTT-ACAGGTTGACCTCGGATCAG
C_sp1_Ge225_XZ_CHN             TAGAGGAAGT-AAAAGTCGTAACAAGGTTTCCGT-AGGTGAACCTGCGGAAGGATCATTA-AAGAATT--TAGGCTT-TAC----CGCCA-TATTCTCACCCTTT-GTATACGTAT-ACTAT---GTTGCCTTGGCAGGCTGT---------------TACTAGCC-TGCCGGTGGACC--TCAACTCTAGA--ATCTTTGCTGTCTGAG-----TACTATAT--AAT-AGTTAAAACTTTCAACAACGGATCTCTTGGTTCTGGCATCGATGAAGAACGCAGCGAAATGCGATAAGTAATGTGAATTGCAGAATTCAGTGAATCATCGAATCTTTGAACGCACATTGCGCCCTCTGGTATTCCAGGGGGCATGCCTGTTCGAGCGTCATT--ACAACCCTCACGCCTA-----GCGTGGTCTTGGGCTCGCCCTGTAG--------GGCCTGCCTCAAAGTCAGTGGCGGCGTCGTCTGA--CCCCTAAGCGTAGTAAA---ATACACCTCGCTT-CTGGGCTGTTGGATAGAGGCTTGCTG-TGAAACCCCC------AACTTT-ACAGG-TGACCTCGNNNNNN
C_sp1_Ge729_SC_CHN             NNNNNNNNNN-NNNNNNNNNNNNNNNNNNNNNNN-NNGTGAACCTGCGGAAGGATCATTA-AAGAATT--TAGGCTT-TAC----CGCCA-TATTCTCACCCTTT-GTATACGTAT-ACTAT---GTTGCCTTGGCAGGCTGT---------------TACTAGCC-TGCCGGTGGACC--TCAACTCTAGA--ATCTTTGCTGTCTGAG-----TACTATAT--AAT-AGTTAAAACTTTCAACAACGGATCTCTTGGTTCTGGCATCGATGAAGAACGCAGCGAAATGCGATAAGTAATGTGAATTGCAGAATTCAGTGAATCATCGAATCTTTGAACGCACATTGCGCCCTCTGGTATTCCAGGGGGCATGCCTGTTCGAGCGTCATT--ACAACCCTCACGCCTA-----GCGTGGTCTTGGGCTCGCCCTGTAG--------GGCCTGCCTCAAAGTCAGTGGCGGCGTCGTCTGA--CCCCTAAGCGTAGTAAA---ATACACCTCGCTT-CTGGGCTGTTGGATAGAGGCTTGCTG-TGAAACCCCC------AACTTT-ACAGGTTGACCTCGGATCAG
C_sp1_Ge862_SC_CHN             TAGAGGAAGT-AAAAGTCGTAACAAGGTTTCCGT-AGGTGAACCTGCGGAAGGATCATTA-AAGAATT--TAGGCTT-TAC----CGCCA-TATTCTCACCCTTT-GTATACGTAT-ACTAT---GTTGCCTTGGCAGGCTGT---------------TACTAGCC-TGCCGGTGGACC--TCAACTCTAGA--ATCTTTGCTGTCTGAG-----TACTATAT--AAT-AGTTAAAACTTTCAACAACGGATCTCTTGGTTCTGGCATCGATGAAGAACGCAGCGAAATGCGATAAGTAATGTGAATTGCAGAATTCAGTGAATCATCGAATCTTTGAACGCACATTGCGCCCTCTGGTATTCCAGGGGGCATGCCTGTTCGAGCGTCATT--ACAACCCTCACGCCTA-----GCGTGGTCTTGGGCTCGCCCTGTAG--------GGCCTGCCTCAAAGTCAGTGGCGGCGTCGTCTGA--CCCCTAAGCGTAGTAAA---ATACACCTCGCTT-CTGGGCTGTTGGATAGAGGCTTGCTG-TGAAACNNNN------NNNNNNNNNNNNNNNNNNNNNNNNNNN
C_sp1_Yang4429_XZ_CHN          NNNNNNNNNN-NNNNNNNNNNNNNNNNNNNNNNN-NNGTGAACCTGCGGAAGGATCATTA-AAGAATT--TAGGCTT-TAC----CGCCA-TATTCTCACCCTTT-GTATACGTAT-ACTAT---GTTGCCTTGGCAGGCTGT---------------TACTAGCC-TGCCGGTGGACC--TCAACTCTAGA--ATCTTTGCTGTCTGAG-----TACTATAT--AAT-AGTTAAAACTTTCAACAACGGATCTCTTGGTTCTGGCATCGATGAAGAACGCAGCGAAATGCGATAAGTAATGTGAATTGCAGAATTCAGTGAATCATCGAATCTTTGAACGCACATTGCGCCCTCTGGTATTCCAGGGGGCATGCCTGTTCGAGCGTCATT--ACAACCCTCACGCCTA-----GCGTGGTCTTGGGCTCGCCCTGTAG--------GGCCTGCCTCAAAGTCAGTGGCGGCGTCGTCTGA--CCCCTAAGCGTAGTAAA---ATACACCTCGCTT-CTGGGCTGTTGGATAGAGGCTTGCTG-TGAAACCCCC------AACTTT-ACAGGTTGACCTCGGATCAG
C_sp1_Feng312_YN_CHN           TAGAGGAAGT-AAAAGTCGTAACAAGGTTTCCGT-AGGTGAACCTGCGGAAGGATCATTA-AAGAATT--TAGGCTT-TAC----CGCCA-TATTCTCACCCTTT-GTATACGTAT-ACTAT---GTTGCCTTGGCAGGCTGT---------------TACTAGCC-TGCCGGTGGACC--TCAACTCTAGA--ATCTTTGCTGTCTGAG-----TACTATAT--AAT-AGTTAAAACTTTCAACAACGGATCTCTTGGTTCTGGCATCGATGAAGAACGCAGCGAAATGCGATAAGTAATGTGAATTGCAGAATTCAGTGAATCATCGAATCTTTGAACGCACATTGCGCCCTCTGGTATTCCAGGGGGCATGCCTGTTCGAGCGTCATT--ACAACCCTCACGCCTA-----GCGTGGTCTTGGGCTCGCCCTGTAG--------GGCCTGCCTCAAAGTCAGTGGCGGCGTCGTCTGA--CCCCTAAGCGTAGTAAA---ATACACCTCGCTT-CTGGGCTGTTGGATAGAGGCTTGCTG-TGAAACCCCC------AACTTT-ACAGGTTGACCTCGGATCAG
C_sp1_Tang613_YN_CHN           NNNNNNNNNN-NNNNNNNNNNNNNNNNNTTCCGT-AGGTGAACCTGCGGAAGGATCATTA-AAGAATT--TAGGCTT-TAC----CGCCA-TATTCTCACCCTTT-GTATACGTAT-ACTAT---GTTGCCTTGGCAGGCTGT---------------TACTAGCC-TGCCGGTGGACC--TCAACTCTAGA--ATCTTTGCTGTCTGAG-----TACTATAT--AAT-AGTTAAAACTTTCAACAACGGATCTCTTGGTTCTGGCATCGATGAAGAACGCAGCGAAATGCGATAAGTAATGTGAATTGCAGAATTCAGTGAATCATCGAATCTTTGAACGCACATTGCGCCCTCTGGTATTCCAGGGGGCATGCCTGTTCGAGCGTCATT--ACAACCCTCACGCCTA-----GCGTGGTCTTGGGCTCGCCCTGTAG--------GGCCTGCCTCAAAGTCAGTGGCGGCGTCGTCTGA--CCCCTAAGCGTAGTAAA---ATACACCTCGCTT-CTGGGCTGTTGGATAGAGGCTTGCTG-TGAAACCCCC------AACTTT-ACAGG-TGACCTCGGATCAG
C_sp1_Li1466_YN_CHN            TAGAGGAAGT-AAAAGTCGTAACAAGGTTTCCGT-AGGTGAACCTGCGGAAGGATCATTA-AAGAATT--TAGGCTT-TAC----CGCCA-TATTCTCACCCTTT-GTATACGTAT-ACTAT---GTTGCCTTGGCAGGCTGT---------------TACTAGCC-TGCCGGTGGACC--TCAACTCTAGA--ATCTTTGCTGTCTGAG-----TACTATAT--AAT-AGTTAAAACTTTCAACAACGGATCTCTTGGTTCTGGCATCGATGAAGAACGCAGCGAAATGCGATAAGTAATGTGAATTGCAGAATTCAGTGAATCATCGAATCTTTGAACGCACATTGCGCCCTCTGGTATTCCAGGGGGCATGCCTGTTCGAGCGTCATT--ACAACCCTCACGCCTA-----GCGTGGTCTTGGGCTCGCCCTGTAG--------GGCCTGCCTCAAAGTCAGTGGCGGCGTCGTCTGA--CCCCTAAGCGTAGTAAA---ATACACCTCGCTT-CTGGGCTGTTGGATAGAGGCTTGCTG-TGAAACCCCC------AACTTT-ACAGGTTGACCTCGGATCAG
C_sp1_Ge675_SC_CHN             TAGAGGAAGT-AAAAGTCGTAACAAGGTTTCCGT-AGGTGAACCTGCGGAAGGATCATTA-AAGAATT--TAGGCTT-TAC----CGCCA-TATTCTCACCCTTT-GTATACGTAT-ACTAT---GTTGCCTTGGCAGGCTGT---------------TACTAGCC-TGCCGGTGGACC--TCAACTCTAGA--ATCTTTGCTGTCTGAG-----TACTATAT--AAT-AGTTAAAACTTTCAACAACGGATCTCTTGGTTCTGGCATCGATGAAGAACGCAGCGAAATGCGATAAGTAATGTGAATTGCAGAATTCAGTGAATCATCGAATCTTTGAACGCACATTGCGCCCTCTGGTATTCCAGGGGGCATGCCTGTTCGAGCGTCATT--ACAACCCTCACGCCTA-----GCGTGGTCTTGGGCTCGCCCTGTAG--------GGCCTGCCTCAAAGTCAGTGGCGGCGTCGTCTGA--CCCCTAAGCGTAGTAAA---ATACACCTCGCTT-CTGGGCTGTTGGATAGAGGCTTGCTG-TGAAACCCCC------AACTTT-ACAGG-TGACCTCGNNNNNN
C_sp1__AF433151_as_lutea_SC_CH NNNNNNNNNN-NNNNNNNNNNNNNNNNNNNNNNN-AGGTGAACCTGCGGAAGGATCATTA-AAGAATT--TAGGCTT-TAC----CGCCA-TATTCTCACCCTTT-GTATACGTAT-ACTAT---GTTGCCTTGGCAGGCTGT---------------TACTAGCC-TGCCGGTGGACC--TCAACTCTAGA--ATCTTTGCTGTCTGAG-----TACTATAT--AAT-AGTTAAAACTTTCAACAACGGATCTCTTGGTTCTGGCATCGATGAAGAACGCAGCGAAATGCGATAAGTAATGTGAATTGCAGAATTCAGTGAATCATCGAATCTTTGAACGCACATTGCGCCCTCTGGTATTCCAGGGGGCATGCCTGTTCGAGCGTCATT--ACAACCCTCACGCCTA-----GCGTGGTCTTGGGCTCGCCCTGTAG--------GGCCTGCCTCAAAGTCAGTGGCGGCGTCGTCTGA--CCCCTAAGCGTAGTAAA---ATACACCTCGCTT-CTGGGCTGTTGGATAGAGGCTTGCTG-TGAAACCCCC------AACTTT-ACAGGTTGACCTCGGATCAG
C_sp5_Zhao8225_YN_CHN          TAGAGGAAGT-AAAAGTCGTAACAAGGTTTCCGT-AGGTGAACCTGCGGAAGGATCATTA-CAGAATC--TAGGCTT-TAC----CGCCA-TATTCTCACCCTTT-GTCTACGTAT-ACTAT---GTTGCCTTGGCAGGCTGT---------------TACTAGCC-TGCCGGTGGACC--TCAACTCTAGA--ATCTTTACCGTCTGAG-----TACTATAT--AATTAGTTAAAACTTTCAACAACGGATCTCTTGGTTCTGGCATCGATGAAGAACGCAGCGAAATGCGATAAGTAATGTGAATTGCAGAATTCAGTGAATCATCGAATCTTTGAACGCACATTGCGCCCTCTGGTATTCCAGGGGGCATGCCTGTTCGAGCGTCATT--ACAACCCTCACGCCTA-----GCGTGGTCTTGGGCTCGCCCTGTAG--------GGCCTGCCTCAAAGTCAGTGGCGGCGTCGTCTGA--CCCCTGAGCGTAGTAAA---ATACACCTCGCTT-CTGGGC-GTTGGATGGAGGCTTGCTG-TGAACCCCC-------AACATT-ACAGG-TGACCTCGGATCAG
C_sp2_Ge1562_SC_CHN            TAGAGGAAGT-AAAAGTCGTAACAAGGTTTCCGT-AGGTGAACCTGCGGAAGGATCATTA-CAGAATC--TAGGCTT-TAC----CGCCA-TATTCTCACCCTTT-GTATATGTAT-ACTAT---GTTGCCTTGGCAGGCTGT---------------TACTAGCC-TGCCGGTGGCCC--CCAACTCTAGA--ATCTTTGCCGTCTGAG-----TACTATGT--AAT-AGTTAAAACTTTCAACAACGGATCTCTTGGTTCTGGCATCGATGAAGAACGCAGCGAAATGCGATAAGTAATGTGAATTGCAGAATTCAGTGAATCATCGAATCTTTGAACGCACATTGCGCCCTCTGGTATTCCAGGGGGCATGCCTGTTCGAGCGTCATT--ACAACCCTCACGCCTA-----GCGTGGTCTTGGGCTCGCCCCGTAG--------GGCCTGCCTCAAAGTCAGTGGCGGCGTCATCTGA--CCCCTAAGCGTAGTAAA---ATACACCTCGCTT-CTGGGC-GCTGGATGGAGGCTTGCCG-AGAACCCCCC------AACATT-ATAGG-TGACCTCGNNNNNN
C_sp2_Li1542_YN_CHN            NNNAGGAAGT-AAAAGTCGTAACAAGGTTTCCGT-AGGTGAACCTGCGGAAGGATCATTA-CAGAATC--TAGGCTT-TAC----CGCCA-TATTCTCACCCTTT-GTATATGTAT-ACTAT---GTTGCCTTGGCAGGCTGT---------------TACTAGCC-TGCCGGTGGCCC--CCAACTCTAGA--ATCTTTGCCGTCTGAG-----TACTATGT--AAT-AGTTAAAACTTTCAACAACGGATCTCTTGGTTCTGGCATCGATGAAGAACGCAGCGAAATGCGATAAGTAATGTGAATTGCAGAATTCAGTGAATCATCGAATCTTTGAACGCACATTGCGCCCTCTGGTATTCCAGGGGGCATGCCTGTTCGAGCGTCATT--ACAACCCTCACGCCTA-----GCGTGGTCTTGGGCTCGCCCCGTAG--------GGCCTGCCTCAAAGTCAGTGGCGGCGTCATCTGA--CCCCTAAGCGTAGTAAA---ATACACCTCGCTT-CTGGGC-GCTGGATGGAGGCTTGCCG-AGAACCCCCC------AACATT-ATAGGTTGACCTCGGATCAG
C_lutea_Ge608_SC_CHN           TAGAGGAAGT-AAAAGTCGTAACAAGGTTTCCGT-AGGTGAACCTGCGGAAGGATCATTA-CAGAATC--TAGGCTT-TAC----CGCCA-TATTCTCACCCTTT-GAATACGTAT-ACTAT---GTTGCCTTGGCAGGCTGT---------------TGCCAGCC-TGCCGGTGGACC--TCAACTCTGGA--ATCTTTGCCGTCTGAG-----TACTATAC--AAT-AGTTAAAACTTTCAACAACGGATCTCTTGGTTCTGGCATCGATGAAGAACGCAGCGAAATGCGATAAGTAATGTGAATTGCAGAATTCAGTGAATCATCGAATCTTTGAACGCACATTGCGCCCCCTGGTATTCCAGGGGGCATGCCTGTTCGAGCGTCATT--ACAACCCTCACGCCTA-----GCGTGGTCTTGGGCTCGCCCTGTAG--------GGCCTGCCTCAAAGTCAGTGGCGGCGTCGTCTGA--CCCCTAAGCGTAGTAAA---ATACACCTCGCTT-CTGGGC-GTTGGAGAGAGGCTTGCTG-TGAACCCCC-------AACACT-ACAGG-TGACCTCGGATCAG
C_lutea_Ge1634_SC_CHN          TAGAGGAAGT-AAAAGTCGTAACAAGGTTTCCGT-AGGTGAACCTGCGGAAGGATCATTA-CAGAATC--TAGGCTT-TAC----CGCCA-TATTCTCACCCTTT-GAATACGTAT-ACTAT---GTTGCCTTGGCAGGCTGT---------------TGCCAGCC-TGCCGGTGGACC--TCAACTCTGGA--ATCTTTGCCGTCTGAG-----TACTATAC--AAT-AGTTAAAACTTTCAACAACGGATCTCTTGGTTCTGGCATCGATGAAGAACGCAGCGAAATGCGATAAGTAATGTGAATTGCAGAATTCAGTGAATCATCGAATCTTTGAACGCACATTGCGCCCCCTGGTATTCCAGGGGGCATGCCTGTTCGAGCGTCATT--ACAACCCTCACGCCTA-----GCGTGGTCTTGGGCTCGCCCTGTAG--------GGCCTGCCTCAAAGTCAGTGGCGGCGTCGTCTGA--CCCCTAAGCGTAGTAAA---ATACACCTCGCTT-CTGGGC-GTTGGAGAGAGGCTTGCTG-TGAACCCCC-------AACACT-ACAGG-TGACCTCGNNNNNN
C_lutea_AF433150_SC_CHN        NNNNNNNNNN-NNNNNNNNNNNNNNNNNTTCCGT-AGGTGAACCTGCGGAAGGATCATTA-CAGAATC--TAGGCTT-TAC----CGCCA-TATTCTCACCCTTT-GAATACGTAT-ACTAT---GTTGCCTTGGCAGGCTGT---------------TGCCAGCC-TGCCGGTGGACC--TCAACTCTGGA--ATCTTTGCCGTCTGAG-----TACTATAC--AAT-AGTTAAAACTTTCAACAACGGATCTCTTGGTTCTGGCATCGATGAAGAACGCAGCGAAATGCGATAAGTAATGTGAATTGCAGAATTCAGTGAATCATCGAATCTTTGAACGCACATTGCGCCCCCTGGTATTCCAGGGGGCATGCCTGTTCGAGCGTCATT--ACAACCCTCACGCCTA-----GCGTGGTCTTGGGCTCGCCCTGTAG--------GGCCTGCCTCAAAGTCAGTGGCGGCGTCGTCTGA--CCCCTAAGCGTAGTAAA---ATACACCTCGCTT-CTGGGC-GTTGGAGAGAGGCTTGCTG-TGAACCCCC-------AACACT-ACAGGTTGACCTCGGATCAG
C_sp7_Li1192_JL_CHN            TAGAGGAAGT-AAAAGTCGTAACAAGGTTTCCGT-AGGTGAACCTGCGGAAGGATCATTA-AAGAATT--TAGGCTT-TAC----CGCCA-TATTCTCACCCTTT-GTATACGTAA-ACTAT---GTTGCCTTGGCAGGCTGT---------------TGCCAGCC-TGCCGGTGGACC--TCAACTCTAGA--ATCTTTGCCGTCTGAG-----TACCATAT--AAT-AGTTAAAACTTTCAACAACGGATCTCTTGGTTCTGGCATCGATGAAGAACGCAGCGAAATGCGATAAGTAATGTGAATTGCAGAATTCAGTGAATCATCGAATCTTTGAACGCACATTGCGCCCTCTGGTATTCCAGGGGGCATGCCTGTTCGAGCGTCATT--ACAACCCTCACGCCTA-----GCGTGGTCTTGGGCTCGCCCTGTAG--------GGCCTGCCTCAAAGTCAGTGGCGGCGTCGTCTGA--CCCCTAAGCGTAGTAAA---ATACACCTCGCTT-CTGGGC-GTTGGATGGAGGCTTGCCG-TGAACCCCCC------AACTTT-ACAGGTTGACCTCGAATCAG
C_sp11_DHP04_592_CAN           TAGAGGAAGT-AAAAGTCGTAACAAGGTTTCCGT-AGGTGAACCTGCGGAAGGATCATTA-AAGAATT--TAGGCTT-TAC----CGCCA-TATTCTCACCCTTT-GTATACGTAA-ACTAT---GTTGCCTTGGCAGGCTGG---------------CAACAGCC-TGCCGGTGGACC--TCAACTCTAGA--ATCTTTGCTGTCTGAG-----TACTATAT--AAT-AGTTAAAACTTTCAACAACGGATCTCTTGGTTCTGGCATCGATGAAGAACGCAGCGAAATGCGATAAGTAATGTGAATTGCAGAATTCAGTGAATCATCGAATCTTTGAACGCACATTGCGCCCTCTGGTATTCCAGGGGGCATGCCTGTTCGAGCGTCATT--ACAACCCTCACGCCTA-----GCGTGGTCTTGGGCTCGCCCTGTAG--------GGCCTGCCTCAAAGTCAGTGGCGGCGTCGTCTGA--CCCCTAAGCGTAGTAAA---ATACACCTCGCTT-CTGGGC-GTTGGATGGAGGCTTGCCG-TGAACCCCC-------AACTT--ACAGGTTGACCTCGAATCAG
C_sp11_Millmar_MA_US           NNNNNNNNNN-NNNNNNNNNNNNNNNNNNNNCGT-AGGTGAACCTGCGGAAGGATCATTA-AAGAATT--TAGGCTT-TAC----CGCCA-TATTCTCACCCTTT-GTATACGTAA-ACTAT---GTTGCCTTGGCAGGCTGG---------------CAACAGCC-TGCCGGTGGACC--TCAACTCTAGA--ATCTTTGCCGTCTGAG-----TACTATAT--AAT-AGTTAAAACTTTCAACAACGGATCTCTTGGTTCTGGCATCGATGAAGAACGCAGCGAAATGCGATAAGTAATGTGAATTGCAGAATTCAGTGAATCATCGAATCTTTGAACGCACATTGCGCCCTCTGGTATTCCAGGGGGCATGCCTGTTCGAGCGTCATT--ACAACCCTCACGCCTA-----GCGTGGTCTTGGGCTCGCCCTGTAG--------GGCCTGCCTCAAAGTCAGTGGCGGCGTCGTCTGA--CCCCTAAGCGTAGTAAA---ATACACCTCGCTT-CTGGGC-GTTGGATGGAGGCTTGCCG-TGAACCCC--------AACTTT-ACAGGTTGACCTCGAATCAG
C_sp11_Ge2243_MA_US            TAGAGGAAGT-AAAAGTCGTAACAAGGTTTCCGT-AGGTGAACCTGCGGAAGGATCATTA-AAGAATT--TAGGCTT-TAC----CGCCA-TATTCTCACCCTTT-GTATACGTAA-ACTAT---GTTGCCTTGGCAGGCTGG---------------CAACAGCC-TGCCGGTGGACC--TCAACTCTAGA--ATCTTTGCCGTCTGAG-----TACTATAT--AAT-AGTTAAAACTTTCAACAACGGATCTCTTGGTTCTGGCATCGATGAAGAACGCAGCGAAATGCGATAAGTAATGTGAATTGCAGAATTCAGTGAATCATCGAATCTTTGAACGCACATTGCGCCCTCTGGTATTCCAGGGGGCATGCCTGTTCGAGCGTCATT--ACAACCCTCACGCCTA-----GCGTGGTCTTGGGCTCGCCCTGTAG--------GGCCTGCCTCAAAGTCAGTGGCGGCGTCGTCTGA--CCCCTAAGCGTAGTAAA---ATACACCTCGCTT-CTGGGC-GTTGGATGGAGGCTTGCCG-TGAACCCCC-------AACTTT-ACAGGTTGACCTCGAATCAG
C_sp11_LRH15803_TN_US          TAGAGGAAGT-AAAAGTCGTAACAAGGTTTCCGT-AGGTGAACCTGCGGAAGGATCATTA-AAGAATT--TAGGCTT-TAC----CGCCA-TATTCTCACCCTTT-GTATACGTAA-ACTAT---GTTGCCTTGGCAGGCTGG---------------CAACAGCC-TGCCGGTGGACC--TCAACTCTAGA--ATCTTTGCCGTCTGAG-----TACTATAT--AAT-AGTTAAAACTTTCAACAACGGATCTCTTGGTTCTGGCATCGATGAAGAACGCAGCGAAATGCGATAAGTAATGTGAATTGCAGAATTCAGTGAATCATCGAATCTTTGAACGCACATTGCGCCCTCTGGTATTCCAGGGGGCATGCCTGTTCGAGCGTCATT--ACAACCCTCACGCCTA-----GCGTGGTCTTGGGCTCGCCCTGTAG--------GGCCTGCCTCAAAGTCAGTGGCGGCGTCGTCTGA--CCCCTAAGCGTAGTAAA---ATACACCTCGCTT-CTGGGC-GTTGGATGGAGGCTTGCCG-TGAACCCCC-------AACTTT-ACAGGTTGACCTCGAATCAG
C_circinans_Carbone312_EU      TAGAGGAAGT-AAAAGTCGTAACAAGGTTTCCGT-AGGTGAACCTGCGGAAGGATCATTA-AAGAATT--TAGGCTT-TAC----CGCCA-TATTCTCACCCTTT-GTATACGTAT-ACTAT---GTTGCCTTGGCAGGCTGG---------------CAACAGCC-TGCCGGTGGACC--TCAACTCTAGA--ATCTTTGCCGTCTGAG-----TACTATAT--AAT-AGTTAAAACTTTCAACAACGGATCTCTTGGTTCTGGCATCGATGAAGAACGCAGCGAAATGCGATAAGTAATGTGAATTGCAGAATTCAGTGAATCATCGAATCTTTGAACGCACATTGCGCCCTCTGGTATTCCAGGGGGCATGCCTGTTCGAGCGTCATT--ACAACCCTCACGCCTA-----GCGTGGTCTTGGGCTCGCCCTGTAG--------GGCCTGCCTCAAAGTCAGTGGCGGCGTCGTCTGA--CCCCTAAGCGTAGTAAA---ATACACCTCGCTT-CTGGGC-GTTGGATGGAGGCTTGCCG-TGAACCCCCC------AACTTT-ACAGGTTGACCTCGAATCAG
C_circinans_Carbone313_EU      TAGAGGAAGT-AAAAGTCGTAACAAGGTTTCCGT-AGGTGAACCTGCGGAAGGATCATTA-AAGAATT--TAGGCTT-TAC----CGCCA-TATTCTCACCCTTT-GTATACGTAT-ACTAT---GTTGCCTTGGCAGGCTGG---------------CAACAGCC-TGCCGGTGGACC--TCAACTCTAGA--ATCTTTGCCGTCTGAG-----TACTATAT--AAT-AGTTAAAACTTTCAACAACGGATCTCTTGGTTCTGGCATCGATGAAGAACGCAGCGAAATGCGATAAGTAATGTGAATTGCAGAATTCAGTGAATCATCGAATCTTTGAACGCACATTGCGCCCTCTGGTATTCCAGGGGGCATGCCTGTTCGAGCGTCATT--ACAACCCTCACGCCTA-----GCGTGGTCTTGGGCTCGCCCTGTAG--------GGCCTGCCTCAAAGTCAGTGGCGGCGTCGTCTGA--CCCCTAAGCGTAGTAAA---ATACACCTCGCTT-CTGGGC-GTTGGATGGAGGCTTGCCG-TGAACCCCCC------AACTTT-ACAGGTTGACCTCGAATCAG
C_circinans_Carbone314a_EU     TAGAGGAAGT-AAAAGTCGTAACAAGGTTTCCGT-AGGTGAACCTGCGGAAGGATCATTA-AAGAATT--TAGGCTT-TAC----CGCCA-TATTCTCACCCTTT-GTATACGTAT-ACTAT---GTTGCCTTGGCAGGCTGG---------------CAACAGCC-TGCCGGTGGACC--TCAACTCTAGA--ATCTTTGCCGTCTGAG-----TACTATAT--AAT-AGTTAAAACTTTCAACAACGGATCTCTTGGTTCTGGCATCGATGAAGAACGCAGCGAAATGCGATAAGTAATGTGAATTGCAGAATTCAGTGAATCATCGAATCTTTGAACGCACATTGCGCCCTCTGGTATTCCAGGGGGCATGCCTGTTCGAGCGTCATT--ACAACCCTCACGCCTA-----GCGTGGTCTTGGGCTCGCCCTGTAG--------GGCCTGCCTCAAAGTCAGTGGCGGCGTCGTCTGA--CCCCTAAGCGTAGTAAA---ATACACCTCGCTT-CTGGGC-GTTGGATGGAGGCTTGCCG-TGAACCCCCC------AACTTT-ACAGGTTGACCTCGAATCAG
C_circinans_EU784191_as_C_conf TAGAGGAAGT-AAAAGTCGTAACAAGGTTTCCGT-AGGTGAACCTGCGGAAGGATCATTA-AAGAATT--TAGGCTT-TAC----CGCCA-TATTCTCACCCTTT-GTATACGTAT-ACTAT---GTTGCCTTGGCAGGCTGG---------------CAACAGCC-TGCCGGTGGACC--TCAACTCTAGA--ATCTTTGCCGTCTGAG-----TACTATAT--AAT-AGTTAAAACTTTCAACAACGGATCTCTTGGTTCTGGCATCGATGAAGAACGCAGCGAAATGCGATAAGTAATGTGAATTGCAGAATTCAGTGAATCATCGAATCTTTGAACGCACATTGCGCCCTCTGGTATTCCAGGGGGCATGCCTGTTCGAGCGTCATT--ACAACCCTCACGCCTA-----GCGTGGTCTTGGGCTCGCCCTGTAG--------GGCCTGCCTCAAAGTCAGTGGCGGCGTCGTCTGA--CCCCTAAGCGTAGTAAA---ATACACCTCGCTT-CTGGGC-GTTGGATGGAGGCTTGCCG-TGAACCCCCC------AACTTT-ACAGGTTGACCTCGAATCAG
C_circinans_EU784190_EU        NNNNNNNNNN-NNNNNNNNNNNNNNNNNNNNNNN-NGGTGAACCTGCGGAAGGATCATTA-AAGAATT--TAGGCTT-TAC----CGCCA-TATTCTCACCCTTT-GTATACGTAT-ACTAT---GTTGCCTTGGCAGGCTGG---------------CAACAGCC-TGCCGGTGGACC--TCAACTCTAGA--ATCTTTGCCGTCTGAG-----TACTATAT--AAT-AGTTAAAACTTTCAACAACGGATCTCTTGGTTCTGGCATCGATGAAGAACGCAGCGAAATGCGATAAGTAATGTGAATTGCAGAATTCAGTGAATCATCGAATCTTTGAACGCACATTGCGCCCTCTGGTATTCCAGGGGGCATGCCTGTTCGAGCGTCATT--ACAACCCTCACGCCTA-----GCGTGGTCTTGGGCTCGCCCTGTAG--------GGCCTGCCTCAAAGTCAGTGGCGGCGTCGTCTGA--CCCCTAAGCGTAGTAAA---ATACACCTCGCTT-CTGGGC-GTTGGATGGAGGCTTGCCG-TGAACCCCCC------AACTTT-ACAGGTTGACCTCGAATCAG
C_sp3_Tang681_YN_CHN           NNNNNNNNNN-NNNNNNNNNNNNNNNNNNNNNNN-NNNNNNNNNNNCGGAAGGATCATTA-AAGAATT--TAGGCTT-TAC----CGCCA-TATTCTCACCCCTT-GTATATGTAT-ACTAC---GTTGCCTTGGCAGGCTGG---------------CAACAGCC-TGCCGGTGGACC--TCAACTCTAGA--ATCTTTGCCGTCTGAG-----TACTATAT--AAT-AGTTAAAACTTTCAACAACGGATCTCTTGGTTCTGGCATCGATGAAGAACGCAGCGAAATGCGATAAGTAATGTGAATTGCAGAATTCAGTGAATCATCGAATCTTTGAACGCACATTGCGCCCTCTGGTATTCCAGGGGGCATGCCTGTTCGAGCGTCATT--ACAACCCTCACGCCTA-----GCGTGGTCTTGGGCTCGCCCTGTAG--------GGCCTGCCTCAAAGTTAGTGGCGGCGTCGTCTGA--CCCCTAAGCGTAGTAAA---ATACACCTCGCTT-CTGGGT-GTTGGATGGAGGCTTGCCG-TGAACCCCC-------AACTTT-ACAGGTTGACCTCGGATCAG
C_sp3_Cai126_YN_CHN            TAGAGGAAGT-AAAAGTCGTAACAAGGTTTCCGT-AGGTGAACCTGCGGAAGGATCATTA-AAGAATT--TAGGCTT-TAC----CGCCA-TATTCTCACCCCTT-GTATATGTAT-ACTAC---GTTGCCTTGGCAGGCTGG---------------CAACAGCC-TGCCGGTGGACC--TCAACTCTAGA--ATCTTTGCCGTCTGAG-----TACTATAT--AAT-AGTTAAAACTTTCAACAACGGATCTCTTGGTTCTGGCATCGATGAAGAACGCAGCGAAATGCGATAAGTAATGTGAATTGCAGAATTCAGTGAATCATCGAATCTTTGAACGCACATTGCGCCCTCTGGTATTCCAGGGGGCATGCCTGTTCGAGCGTCATT--ACAACCCTCACGCCTA-----GCGTGGTCTTGGGCTCGCCCTGTAG--------GGCCTGCCTCAAAGTTAGTGGCGGCGTCGTCTGA--CCCCTAAGCGTAGTAAA---ATACACCTCGCTT-CTGGGT-GTTGGATGGAGGCTTGCCG-TGAACCCCC-------AACTTT-ACAGG-TGACCTCGGATCAG
C_sp3_Zhao8226_YN_CHN          TAGAGGAAGT-AAAAGTCGTAACAAGGTTTCCGT-AGGTGAACCTGCGGAAGGATCATTA-AAGAATT--TAGGCTT-TAC----CGCCA-TATTCTCACCCCTT-GTATATGTAT-ACTAC---GTTGCCTTGGCAGGCTGG---------------CAACAGCC-TGCCGGTGGACC--TCAACTCTAGA--ATCTTTGCCGTCTGAG-----TACTATAT--AAT-AGTTAAAACTTTCAACAACGGATCTCTTGGTTCTGGCATCGATGAAGAACGCAGCGAAATGCGATAAGTAATGTGAATTGCAGAATTCAGTGAATCATCGAATCTTTGAACGCACATTGCGCCCTCTGGTATTCCAGGGGGCATGCCTGTTCGAGCGTCATT--ACAACCCTCACGCCTA-----GCGTGGTCTTGGGCTCGCCCTGTAG--------GGCCTGCCTCAAAGTTAGTGGCGGCGTCGTCTGA--CCCCTAAGCGTAGTAAA---ATACACCTCGCTT-CTGGGT-GTTGGATGGAGGCTTGCCG-TGAACCCCC-------AACTTT-ACAGG-TGACCTCGGATCAG
C_sp3_Tang655_YN_CHN           TAGAGGAAGT-AAAAGTCGTAACAAGGTTTCCGT-AGGTGAACCTGCGGAAGGATCATTA-AAGAATT--TAGGCTT-TAC----CGCCA-TATTCTCACCCCTT-GTATATGTAT-ACTAC---GTTGCCTTGGCAGGCTGG---------------CAACAGCC-TGCCGGTGGACC--TCAACTCTAGA--ATCTTTGCCGTCTGAG-----TACTATAT--AAT-AGTTAAAACTTTCAACAACGGATCTCTTGGTTCTGGCATCGATGAAGAACGCAGCGAAATGCGATAAGTAATGTGAATTGCAGAATTCAGTGAATCATCGAATCTTTGAACGCACATTGCGCCCTCTGGTATTCCAGGGGGCATGCCTGTTCGAGCGTCATT--ACAACCCTCACGCCTA-----GCGTGGTCTTGGGCTCGCCCTGTAG--------GGCCTGCCTCAAAGTTAGTGGCGGCGTCGTCTGA--CCCCTAAGCGTAGTAAA---ATACACCTCGCTT-CTGGGT-GTTGGATGGAGGCTTGCCG-TGAACCCCC-------AACTTT-ACAGGTTGACCTCGGATCAG
C_sp3_Bau6385_JL_CHN           TAGAGGAAGT-AAAAGTCGTAACAAGGTTTCCGT-AGGTGAACCTGCGGAAGGATCATTA-AAGAATT--TAGGCTT-TAC----CGCCA-TATTCTCACCCCTT-GTATATGTAT-ACTAC---GTTGCCTTGGCAGGCTGG---------------TAACAGCC-TGCCGGTGGACC--ACAACTCTAGA--ATCTTTGCCGTCTGAG-----TACTATAT--AAT-AGTTAAAACTTTCAACAACGGATCTCTTGGTTCTGGCATCGATGAAGAACGCAGCGAAATGCGATAAGTAATGTGAATTGCAGAATTCAGTGAATCATCGAATCTTTGAACGCACATTGCGCCCTCTGGTATTCCAGGGGGCATGCCTGTTCGAGCGTCATT--ACAACCCTCACGCCTA-----GCGTGGTCTTGGGCTCGCCCTGTAG--------GGCCTGCCTCAAAGTTAGTGGCGGCGTCGTCTGA--CCCCTAAGCGTAGTAAA---ATACACCTCGCTT-CTGGGT-GTTGGATGGAGGCTTGCCG-TGAACCCCC-------AACTTT-ACAGGTTGACCTCGGATCAG
C_sp3_Li1507_YN_CHN            TAGAGGAAGT-AAAAGTCGTAACAAGGTTTCCGT-AGGTGAACCTGCGGAAGGATCATTA-AAGAATT--TAGGCTT-TAC----CGCCA-TATTCTCACCCCTT-GTATATGTAT-ACTAC---GTTGCCTTGGCAGGCTGG---------------CAACAGCC-TGCCGGTGGACC--TCAACTCTAGA--ATCTTTGCCGTCTGAG-----TACTATAT--AAT-AGTTAAAACTTTCAACAACGGATCTCTTGGTTCTGGCATCGATGAAGAACGCAGCGAAATGCGATAAGTAATGTGAATTGCAGAATTCAGTGAATCATCGAATCTTTGAACGCACATTGCGCCCTCTGGTATTCCAGGGGGCATGCCTGTTCGAGCGTCATT--ACAACCCTCACGCCTA-----GCGTGGTCTTGGGCTCGCCCTGTAG--------GGCCTGCCTCAAAGTTAGTGGCGGCGTCGTCTGA--CCCCTAAGCGTAGTAAA---ATACACCTCGCTT-CTGGGT-GTTGGATGGAGGCTTGCCG-TGANNNNNN-------NNNNNNNNNNNNNNNNNNNNNNNNNNN
C_sp3_EU784189_as_circinans_EU TAGAGGAAGT-AAAAGTGGTAACAAGGTTTCGGT-AGGTGAACCTGCGGAAGGATCATTA-AAGAATT--TAGGCTT-TAC----CGCCA-TATTCTCACCCCTT-GTATATGTAT-ACTAC---GTTGCCTTGGCAGGCTGG---------------TAACAGCC-TGCCGGTGGACC--YCAACTCTAGA--ATCTTTGCCGTCTGAG-----TACTATAT--AAT-AGTTAAAACTTTCAACAACGGATCTCTTGGTTCTGGCATCGATGAAGAACGCAGCGAAATGCGATAAGTAATGTGAATTGCAGAATTCAGTGAATCATCGAATCTTTGAACGCACATTGCGCCCTCTGGTATTCCAGGGGGCATGCCTGTTCGAGCGTCATT--ACAACCCTCACGCCTA-----GCGTGGTCTTGGGCTCGCCCTGTAG--------GGCCTGCCTCAAAGTTAGTGGCGGCGTCGTCTGA--CCCCTAAGCGTAGTAAA---ATACACCTCGCTT-CTGGGT-GTTGGATGGAGGCTTGCCG-TGAACCCCC-------AACTTT-ACAGGTTGACCTCGGATCAG
C_sp3_RHP1027_as_circinans_JL  TAGAGGAAGT-AAAAGTCGTAACAAGGTTTCCGT-AGGTGAACCTGCGGAAGGATCATTA-AAGAATT--TAGGCTT-TAC----CGCCA-TATTCTCACCCCTT-GTATATGTAT-ACTAC---GTTGCCTTGGCAGGCTGG---------------TAACAGCC-TGCCGGTGGACC--ACAACTCTAGA--ATCTTTGCCGTCTGAG-----TACTATAT--AAT-AGTTAAAACTTTCAACAACGGATCTCTTGGTTCTGGCATCGATGAAGAACGCAGCGAAATGCGATAAGTAATGTGAATTGCAGAATTCAGTGAATCATCGAATCTTTGAACGCACATTGCGCCCTCTGGTATTCCAGGGGGCATGCCTGTTCGAGCGTCATT--ACAACCCTCACGCCTA-----GCGTGGTCTTGGGCTCGCCCTGTAG--------GGCCTGCCTCAAAGTTAGTGGCGGCGTCGTCTGA--CCCCTAAGCGTAGTAAA---ATACACCTCGCTT-CTGGGT-GTTGGATGGAGGCTTGCCG-TGAACCCCC-------AACTTT-ACAGGTTGACCTCGGATCAG
C_confusa_Carbone315_CHN       TAGAGGAAGT-AAAAGTCGTAACAAGGTTTCCGT-AGGTGAACCTGCGGAAGGATCATTA-AAGAATT--TAGGCTTAAAC----CGCCA-TATTCTCACCCTTT-GTATACCTAT-ACTAT---GTTGCCTTGGCAGGCTGG---------------CAGCAGCC-TGCCGGTGGACC--TCAACTCTTGA--ATCTCTGCTGTCTGAG-----TACTATAT--AAT-AGTTAAAACTTTCAACAACGGATCTCTTGGTTCTGGCATCGATGAAGAACGCAGCGAAATGCGATAAGTAATGTGAATTGCAGAATTCAGTGAATCATCGAATCTTTGAACGCACATTGCGCCCTCTGGTATTCCAGGGGGCATGCCTGTTCGAGCGTCATT--ACAACCCTCACGCCTA-----GCGTGGTCTTGGGCTCGCCCTGTAG--------GGCCTGCCTCAAAGTCAGTGGCGGCGTCGTCTGA--CCCCTAAGCGTAGTAAC---ATACACCTCGCTT-TTGGGC-GCTGGATGGAGGCCTGCTA-TGAACCCCC-------AATTT--ACAGGTTGACCTCGGATCAG
C_confusa_Carbone316_EU        TAGAGGAAGT-AAAAGTCGTAACAAGGTTTCCGT-AGGTGAACCTGCGGAAGGATCATTA-AAGAATC--TAGGCTT-AAC----TGCCA-TATTCTCACCCTTT-GTATACCTAT-ACTAT---GTTGCCTTGGCAGGCTGG---------------CAGCAGCC-TGCCGGTGGACC--TCAACTCTTGA--ATCTCTGCTGTCTGAG-----TACTATAT--AAT-AGTTAAAACTTTCAACAACGGATCTCTTGGTTCTGGCATCGATGAAGAACGCAGCGAAATGCGATAAGTAATGTGAATTGCAGAATTCAGTGAATCATCGAATCTTTGAACGCACATTGCGCCCTCTGGTATTCCAGGGGGCATGCCTGTTCGAGCGTCATT--ACAACCCTCACGCCTA-----GCGTGGTCTTGGGCTCGCCCTGTAG--------GGCCTGCCTCAAAGTCAGTGGCGGCGTCATCTGA--CCCCTAAGCGTAGTAAC---ATACACCTCGCTT-TTGGGC-GCTGGATGGAGGCCTGCTA-TGAACCCCC-------AATTT--ACAGGTTGACCTCGGATCAG
C_confusa_Carbonee314_EU       TAGAGGAAGT-AAAAGTCGTAACAAGGTTTCCGT-AGGTGAACCTGCGGAAGGATCATTA-AAGAATT--TAGGCTTAAAC----CGCCA-TATTCTCACCCTTT-GTATACCTAT-ACTAT---GTTGCCTTGGCAGGCTGG---------------CAGCAGCC-TGCCGGTGGACC--TCAACTCTTGA--ATCTCTGCTGTCTGAG-----TACTATAT--AAT-AGTTAAAACTTTCAACAACGGATCTCTTGGTTCTGGCATCGATGAAGAACGCAGCGAAATGCGATAAGTAATGTGAATTGCAGAATTCAGTGAATCATCGAATCTTTGAACGCACATTGCGCCCTCTGGTATTCCAGGGGGCATGCCTGTTCGAGCGTCATT--ACAACCCTCACGCCTA-----GCGTGGTCTTGGGCTCGCCCTGTAG--------GGCCTGCCTCAAAGTCAGTGGCGGCGTCGTCTGA--CCCCTAAGCGTAGTAAC---ATACACCTNNNNN-NNNNNN-NNNNNNNNNNNNNNNNNNN-NNNNNNNNN-------NNNNNNNNNNNNNNNNNNNNNNNNNNN
C_confusa_EU837206_as_monticol NNNNNNNNNN-NNNNNNNGTAACAAGGTTTCCGT-AGGTGAACCTGCGGAAGGATCATTA-AAGAATT--TAGGCTTAAAC----CGCCA-TATTCTCACCCTTT-GTATACCTAT-ACTAT---GTTGCCTTGGCAGGCTGG---------------CAGCAGCC-TGCCGGTGGACC--TCAACTCTTGA--ATCTCTGCTGTCTGAG-----TACTATAT--AAT-AGTTAAAACTTTCAACAACGGATCTCTTGGTTCTGGCATCGATGAAGAACGCAGCGAAATGCGATAAGTAATGTGAATTGCAGAATTCAGTGAATCATCGAATCTTTGAACGCACATTGCGCCCTCTGGTATTCCAGGGGGCATGCCTGTTCGAGCGTCATT--ACAACCCTCACGCCTA-----GCGTGGTCTTGGGCTCGCCCTGTAG--------GGCCTGCCTCAAAGTCAGTGGCGGCGTCGTCTGA--CCCCTAAGCGTAGTAAC---ATACACCTCGCTT-TTGGGC-GCTGGATGGAGGCCTGCTA-TGAACCCCC-------AATTTT-ACAGGTTGACCTCGGATCAG
C_constrictospora_Bau7216_JL_C TAGAGGAAGTAAAAAGT-GTAACAAGGTTTCCGT-AGGTGAACCTGCGGAAGGATCATTA-AAGAATT--TCGGCTT-TGC----AGCCA-TATTCTCACCCTTT-GCATACCTATTACTAT---GTTGCCTTGGCAGGCTGG---------------AAGCAGCC-TGCCAGTGGACC--TCAACTCTAGA--ATCTCTGCTGTCTGAG-----TACTATAT--AAT-AGTTAAAACTTTCAACAACGGATCTCTTGGTTCTGGCATCGATGAAGAACGCAGCGAAATGCGATAAGTAATGTGAATTGCAGAATTCAGTGAATCATCGAATCTTTGAACGCACATTGCGCCCTCTGGTACTCCAGGGGGCATGCCTGTTCGAGCGTCATT--ACAACCCTCACGCCTA-----GCGTGGTCTTGGGCTCGCCCTGCAG--------GGCCTGCCTCAAAGTCAGTGGCGGCATCGTCTAA--CCCCTAAGCGTAGTAAC---ATACACCTCGCTT-GTGGGC-GGTGGATGGAGGCTTGCTA-TGAACCCCC-------AACTTCTACAGG-TGACCTCGAATCAG
C_sp10_Yang4297_XZ_CHN         TAGAGGAAGT-AAAAGTCGTAACAAGGTTTCCGT-AGGTGAACCTGCGGAAGGATCATTA-CAGAATT--TCGGCTT-TAC----CGCCA-TCTTCTCACCCTCT-GTATACCTAT-ACTAG---ATTGCCTTGGCAGGCTGG---------------CAACAGCC-TGCCGGTGGACC--TCAACTCTGGA--ATCTCTGCTGTCTGAG-----TACTATAC--AAT-AGTTAAAACTTTCAACAACGGATCTCTTGGTTCTGGCATCGATGAAGAACGCAGCGAAATGCGATAAGTAATGTGAATTGCAGAATTCAGTGAATCATCGAATCTTTGAACGCACATTGCGCCCTCTGGTATTCCAGGGGGCATGCCTGTTCGAGCGTCATTA-ACAACCCTCACGCCTA-----GCGTGGTCTTGGGCTGGCCCTGTAG--------GGCCTGCCTCAAAGTCAGTGGCGGCGTCGTCTGA--CCCCTAAGCGTAGTAAC---ATACACCTCGCTT-TTGGGT-GCTGGATTGAGGCTTGCTA-GGAACCCCC-------AACTTTTACAGG-TGACCTCG-ATCAG
C_monticola_EU652347_US        NNNNNNNNNN-NNNNNNNNNNNNNNNNNNTCCGT-AGGTGAACCTGCGGAAGGATCATTAACAGAATCGGATGGCGTGCTCGCGCGCCGCTCGTTCTCACCCCTGTGTCTACCTGTAAATCGTGTGTTGCCTTGGCAGGCGGGTTGCGCTTGTGCAACCCACAGCC-TGCCGGTGGACCCTGTAACACTTGTCATCGTGTGCTGTCTGAG-TAAATA-TACATA-AATAGGTAAAAACTTTCAACAACGGATCTCTTGGTTCTGGCATCGATGAAGAACGCAGCGAAATGCGATAAGTAATGTGAATTGCAGAATTCAGTGAATCATCGAATCTTTGAACGCACATTGCGCCCTCTGGTATTCCAGGGGGCATGCCTGTTCGAGCGTCATTA-ACACCCCTCACGCCCCCCGGGGCGTGGTCTTGGGCTCGCCCTGCTGTCTGGCCGGGCCTGCCTCAAAATCAGTGGCGGCGTTCGTCGAACCCCCTAAGCGTAGTAAC---AATCACGATGCTTGCTGGGC-GTTGGATGGAGGCTTGCTG-TGAACCCCCA------CCCCACACGATGTTGACCTCGGATCAG
C_monticola_EU837205_US        NNNNNNNNNN-NNNNNNCGTAACAAGGTTTCCGT-AGGTGAACCTGCGGAAGGATCATTAACAGAATCGGATGGCGTGCTCGCGCGCCGCTCGTTCTCACCCCTGTGTCTACCTGTAAATCGTGTGTTGCCTTGGCAGGCGGGTTGCGCTTGTGCAACCCACAGCC-TGCCGGTGGACCCTGTAACACTTGTCATCGGGTGCTGTCTGAGTTAAATA-TACATA-AATAGGTAAAAACTTTCAACAACGGATCTCTTGGTTCTGGCATCGATGAAGAACGCAGCGAAATGCGATAAGTAATGTGAATTGCAGAATTCAGTGAATCATCGAATCTTTGAACGCACATTGCGCCCTCTGGTATTCCAGGGGGCATGCCTGTTCGAGCGTCATTA-ACACCCCTCACGCCCCCCGGGGCGTGGTCTTGGGCTCGCCCTGCTGTCTGGCCGGGCCTGCCTCAAAATCAGTGGCGGCGTTCGTCGAACCCCCTAAGCGTAGTAAC---AACCACGATGCTTGCTGGGC-GTTGGATGGAGGCTTGCTG-TGAACCCCCA------CCCCACACGATGTTGACCTCGGATCAG
	;
End;

exclude 11-11 35-35 61-61 69-70 78-78 82-85 91-91 106-106 117-117 123-125 144-158 167-167 180-181 193-194 211-215 224-225 229-229 392-393 410-414 440-447 482-483 501-503 517-517 524-524 544-544 554-560 567-567
